# Supplementary material for: Novel Clinical mNGS-Based Machine Learning Model for Rapid Antimicrobial Susceptibility Testing of Acinetobacter baumannii
Source: J Clin Microbiol. 2023 Apr 6;61(5):e01805-22. doi: 10.1128/jcm.01805-22 (PMC10204632; doi:10.1128/jcm.01805-22)
Supplement: Supplemental file 2 — Supplemental material. Download jcm.01805-22-s0002.xlsx, XLSX file, 0.3 MB [file jcm.01805-22-s0002.xlsx]

## Sheet: Supplementary Table 1
Supplementary Table 1. Information of A. baumannii strain genomes downloaded from public database and collected from the Guangdong Provincial People's Hospital.
Strain ID	Tr/Te	MLST	Source	Biosample	Bioproject	imipenem	ceftazidime	cefepime	ciprofloxacin	Isolation_country	Geographic_location
GCA_006494155.1	Training set	1	public	SAMN12087641	PRJNA545079	R	R	R	R	Afghanistan	Afghanistan
GCA_006658565.1	Training set	15	public	SAMN12087642	PRJNA545079	S	R	S	R	Afghanistan	Afghanistan
GCA_006492265.1	Training set	25	public	SAMN12087643	PRJNA545079	R	R	R	R	Afghanistan	Afghanistan
GCA_006492585.1	Training set	215	public	SAMN12087644	PRJNA545079	R	R	R	R	Afghanistan	Afghanistan
470.175	Training set	1	public	SAMEA1317920	PRJEB2801	R	R	NA	R	Australia	Sydney
470.176	Training set	1	public	SAMEA1317922	PRJEB2801	NA	R	NA	R	Australia	Sydney
470.175	Training set	1	public	SAMEA1317924	PRJEB2801	NA	NA	NA	R	Australia	Sydney
470.175	Training set	1	public	SAMEA1317927	PRJEB2801	NA	R	NA	R	Australia	Brisbane
470.176	Training set	1	public	SAMEA1317930	PRJEB2801	NA	NA	NA	R	Australia	Sydney
470.175	Training set	1	public	SAMEA1317939	PRJEB2801	NA	NA	NA	R	Australia	Sydney
470.176	Training set	1	public	SAMEA1465988	PRJEB2801	NA	R	NA	R	Australia	Adelaide
470.175	Training set	1	public	SAMEA1466011	PRJEB2801	NA	NA	NA	R	Australia	Sydney
470.176	Training set	1	public	SAMEA1466052	PRJEB2801	R	R	NA	R	Australia	Sydney
470.175	Training set	1	public	SAMEA1466056	PRJEB2801	NA	NA	NA	R	Australia	Sydney
470.176	Training set	1	public	SAMEA1466082	PRJEB2801	NA	NA	NA	R	Australia	Sydney
470.174	Training set	1	public	SAMEA1709744	PRJEB2801	NA	NA	NA	R	Australia	Sydney
470.174	Training set	1	public	SAMEA1709843	PRJEB2801	NA	NA	NA	R	Australia	Sydney
470.175	Training set	1	public	SAMEA1709848	PRJEB2801	NA	NA	NA	R	Australia	Sydney
470.174	Training set	1	public	SAMEA1709886	PRJEB2801	NA	NA	NA	R	Australia	Sydney
470.175	Training set	Unknown	public	SAMEA1317931	PRJEB2801	NA	NA	NA	R	Australia	Sydney
470.14	Training set	81	public	SAMN04029125	PRJNA294725	R	R	NA	R	Australia	Australia: Sydney
470.429	Training set	2	public	SAMN07445112	PRJNA396979	NA	R	R	R	Australia	Australia: Melbourne
470.812	Training set	2	public	SAMN07445113	PRJNA396979	NA	R	R	R	Australia	Australia: Melbourne
470.812	Training set	2	public	SAMN07445114	PRJNA396979	NA	R	R	R	Australia	Australia: Melbourne
470.813	Training set	2	public	SAMN07445115	PRJNA396979	NA	R	R	R	Australia	Australia: Melbourne
470.812	Training set	2	public	SAMN07445118	PRJNA396979	NA	R	R	R	Australia	Australia: Melbourne
470.812	Training set	2	public	SAMN07445119	PRJNA396979	NA	R	R	R	Australia	Australia: Melbourne
470.812	Training set	2	public	SAMN07445120	PRJNA396979	NA	R	R	R	Australia	Australia: Melbourne
470.812	Training set	2	public	SAMN07445123	PRJNA396979	NA	R	R	R	Australia	Australia: Melbourne
470.812	Training set	2	public	SAMN07445124	PRJNA396979	NA	R	R	R	Australia	Australia: Melbourne
470.811	Training set	2	public	SAMN07445126	PRJNA396979	NA	R	R	R	Australia	Australia: Melbourne
470.811	Training set	2	public	SAMN07445127	PRJNA396979	NA	R	R	R	Australia	Australia: Melbourne
470.811	Training set	2	public	SAMN07445128	PRJNA396979	NA	R	R	R	Australia	Australia: Melbourne
470.812	Training set	Unknown	public	SAMN07445132	PRJNA396979	NA	R	R	R	Australia	Australia: Melbourne
903895	Training set	1	public	SAMN02436468	PRJNA53389	R	R	R	R	Canada	Canada
GCA_015676875.1	Training set	Unknown	public	SAMN16304027	PRJNA662792	S	S	S	S	Canada	Canada: Quebec
GCA_015676835.1	Training set	Unknown	public	SAMN16304029	PRJNA662792	S	S	S	S	Canada	Canada: Quebec
470.131	Training set	2	public	SAMN03068183	PRJNA261018	R	R	R	R	China	Beijing
470.59	Training set	2	public	SAMN03068189	PRJNA261018	R	R	R	R	China	Beijing
470.575	Training set	2	public	SAMN03068194	PRJNA261018	R	R	R	R	China	Beijing
470.577	Training set	2	public	SAMN03068197	PRJNA261018	R	R	R	R	China	Beijing
470.594	Training set	2	public	SAMN03068199	PRJNA261018	R	R	R	R	China	Guangdong
470.579	Training set	2	public	SAMN03068243	PRJNA261018	R	R	R	R	China	Guangdong
470.596	Training set	2	public	SAMN03068244	PRJNA261018	R	R	R	R	China	Guangdong
470.597	Training set	2	public	SAMN03068246	PRJNA261018	R	R	R	R	China	Hunan
470.58	Training set	2	public	SAMN03068249	PRJNA261018	R	R	R	R	China	Jiangsu
470.581	Training set	2	public	SAMN03068253	PRJNA261018	R	R	R	R	China	Shanghai
470.13	Training set	2	public	SAMN03068256	PRJNA261018	R	R	R	R	China	Shandong
470.13	Training set	2	public	SAMN03068257	PRJNA261018	R	R	R	R	China	Shandong
470.584	Training set	2	public	SAMN03068258	PRJNA261018	R	R	R	R	China	Shandong
470.585	Training set	2	public	SAMN03068260	PRJNA261018	R	R	R	R	China	Liaoning
470.6	Training set	2	public	SAMN03068263	PRJNA261018	R	R	R	R	China	Liaoning
470.131	Training set	2	public	SAMN03068264	PRJNA261018	R	R	R	R	China	Liaoning
470.587	Training set	2	public	SAMN03068266	PRJNA261018	R	R	R	R	China	Zhejiang
470.601	Training set	2	public	SAMN03068267	PRJNA261018	R	R	R	R	China	Zhejiang
470.603	Training set	10	public	SAMN03068269	PRJNA261018	R	S	R	R	China	Zhejiang
470.592	Training set	23	public	SAMN03068193	PRJNA261018	NA	S	NA	NA	China	Beijing
470.131	Training set	23	public	SAMN03068270	PRJNA261018	R	R	R	R	China	Zhejiang
470.589	Training set	23	public	SAMN03068271	PRJNA261018	R	R	R	R	China	Zhejiang
470.131	Training set	Unknown	public	SAMN03068261	PRJNA261018	R	R	R	R	China	Liaoning
497978	Training set	2	public	SAMN02603878	PRJNA28333	R	NA	NA	NA	China	China: Zheijiang
903901	Training set	19	public	SAMN00761203	PRJNA53401	S	R	R	R	Germany	Germany: Landstuhl Regional Medical Center, Landstuhl
903902	Training set	10	public	SAMN00761228	PRJNA53403	S	R	R	R	Germany	Germany: Landstuhl Regional Medical Center, Landstuhl
GCA_006492525.1	Training set	1	public	SAMN12087674	PRJNA545079	S	R	S	R	Germany	Germany
GCA_006493745.1	Training set	2	public	SAMN12087655	PRJNA545079	R	R	R	R	Germany	Germany
GCA_006492675.1	Training set	2	public	SAMN12087679	PRJNA545079	S	R	R	R	Germany	Germany
GCA_006492925.1	Training set	2	public	SAMN12087682	PRJNA545079	R	R	R	R	Germany	Germany
GCA_006492075.1	Training set	2	public	SAMN12087686	PRJNA545079	R	R	R	R	Germany	Germany
GCA_006491855.1	Training set	20	public	SAMN12087664	PRJNA545079	R	R	R	R	Germany	Germany
GCA_006492335.1	Training set	25	public	SAMN12087667	PRJNA545079	S	R	R	S	Germany	Germany
GCA_006492805.1	Training set	25	public	SAMN12087673	PRJNA545079	R	S	NA	R	Germany	Germany
GCA_006492785.1	Training set	32	public	SAMN12087650	PRJNA545079	S	S	S	S	Germany	Germany
GCA_006491885.1	Training set	32	public	SAMN12087660	PRJNA545079	S	S	S	S	Germany	Germany
GCA_006493035.1	Training set	32	public	SAMN12087670	PRJNA545079	S	S	S	S	Germany	Germany
GCA_006492775.1	Training set	32	public	SAMN12087671	PRJNA545079	S	S	S	S	Germany	Germany
GCA_006493005.1	Training set	40	public	SAMN12087672	PRJNA545079	S	S	S	S	Germany	Germany
GCA_006493045.1	Training set	48	public	SAMN12087662	PRJNA545079	S	S	S	S	Germany	Germany
GCA_006491865.1	Training set	49	public	SAMN12087665	PRJNA545079	S	S	S	S	Germany	Germany
GCA_006492495.1	Training set	54	public	SAMN12087649	PRJNA545079	S	S	S	S	Germany	Germany
GCA_006494565.1	Training set	85	public	SAMN12087653	PRJNA545079	R	R	R	R	Germany	Germany
GCA_006492735.1	Training set	94	public	SAMN12087678	PRJNA545079	S	R	R	R	Germany	Germany
GCA_006492685.1	Training set	113	public	SAMN12087685	PRJNA545079	S	S	S	S	Germany	Germany
GCA_006493705.1	Training set	136	public	SAMN12087657	PRJNA545079	S	R	R	R	Germany	Germany
GCA_006491875.1	Training set	154	public	SAMN12087666	PRJNA545079	S	S	S	S	Germany	Germany
GCA_006492905.1	Training set	412	public	SAMN12087684	PRJNA545079	S	S	S	S	Germany	Germany
GCA_006494075.1	Training set	515	public	SAMN12087659	PRJNA545079	S	S	S	S	Germany	Germany
GCA_006492855.1	Training set	1093	public	SAMN12087677	PRJNA545079	S	S	S	S	Germany	Germany
GCA_006492965.1	Training set	1095	public	SAMN12087676	PRJNA545079	S	S	S	S	Germany	Germany
GCA_006492315.1	Training set	1130	public	SAMN12087668	PRJNA545079	S	S	S	S	Germany	Germany
470.175	Training set	1	public	SAMEA1466008	PRJEB2801	R	R	NA	NA	Greece	Greece
GCA_006494215.1	Training set	1	public	SAMN12087645	PRJNA545079	R	R	R	R	Honduras	Honduras
GCA_006658595.1	Training set	103	public	SAMN12087648	PRJNA545079	R	R	R	R	Honduras	Honduras
GCA_006494015.1	Training set	250	public	SAMN12087647	PRJNA545079	R	R	R	R	Honduras	Honduras
GCA_006494225.1	Training set	1118	public	SAMN12087646	PRJNA545079	R	R	R	R	Honduras	Honduras
GCA_008709565.1	Training set	2	public	SAMN09244199	PRJNA472798	R	NA	R	NA	India	India
GCA_009455505.1	Training set	2	public	SAMN09244200	PRJNA472798	R	NA	R	NA	India	India
GCA_008709745.1	Training set	2	public	SAMN09244201	PRJNA472798	R	NA	R	NA	India	India
GCA_008709665.1	Training set	2	public	SAMN09244202	PRJNA472798	R	NA	R	NA	India	India
GCA_008709675.1	Training set	10	public	SAMN09244203	PRJNA472798	R	NA	R	NA	India	India
GCA_009428985.1	Training set	623	public	SAMN09244198	PRJNA472798	R	NA	R	NA	India	India
903899	Training set	3	public	SAMN02436485	PRJNA53397	S	R	S	R	Iraq	Iraq: Ibn Sina
903906	Training set	1	public	SAMN00761222	PRJNA53411	R	R	NA	R	Iraq	Iraq: Ibn Sina
903919	Training set	412	public	SAMN00761224	PRJNA53437	S	S	NA	S	Iraq	Iraq: Camp Delta
470.216	Training set	3	public	SAMN03576441	PRJNA282613	R	R	NA	R	Israel
GCA_018221375.1	Training set	2	public	SAMN14072391	PRJNA605589	NA	R	NA	R	Israel	Israel:Tel-Aviv
GCA_018221425.1	Training set	3	public	SAMN14072388	PRJNA605589	NA	R	NA	R	Israel	Israel:Tel-Aviv
GCA_018221365.1	Training set	3	public	SAMN14072389	PRJNA605589	NA	R	NA	R	Israel	Israel:Tel-Aviv
GCA_018221385.1	Training set	3	public	SAMN14072390	PRJNA605589	NA	R	NA	R	Israel	Israel:Tel-Aviv
GCA_018221345.1	Training set	3	public	SAMN14072392	PRJNA605589	NA	R	NA	R	Israel	Israel:Tel-Aviv
470.216	Training set	2	public	SAMN03576448	PRJNA282617	R	R	NA	R	Italy
GCA_008632635.1	Training set	46	public	SAMN12769618	PRJNA565663	R	S	NA	S	Malaysia	Malaysia
470.839	Training set	1	public	SAMN09708297	PRJNA482499	NA	R	R	R	Pakistan	Pakistan: Peshawar
470.53	Training set	1	public	SAMN09708299	PRJNA482499	NA	R	R	R	Pakistan	Pakistan: Peshawar
470.84	Training set	1	public	SAMN09708302	PRJNA482499	R	R	R	R	Pakistan	Pakistan: Peshawar
470.839	Training set	1	public	SAMN09708303	PRJNA482499	S	R	R	R	Pakistan	Pakistan: Peshawar
470.839	Training set	1	public	SAMN09708305	PRJNA482499	NA	R	R	R	Pakistan	Pakistan: Peshawar
470.53	Training set	2	public	SAMN09708285	PRJNA482499	NA	R	R	R	Pakistan	Pakistan: Lahore
470.531	Training set	2	public	SAMN09708287	PRJNA482499	NA	R	R	R	Pakistan	Pakistan: Lahore
470.531	Training set	2	public	SAMN09708292	PRJNA482499	S	R	R	R	Pakistan	Pakistan: Peshawar
470.839	Training set	2	public	SAMN09708295	PRJNA482499	S	R	R	R	Pakistan	Pakistan: Peshawar
470.84	Training set	2	public	SAMN09708296	PRJNA482499	S	R	R	R	Pakistan	Pakistan: Peshawar
470.839	Training set	2	public	SAMN09708298	PRJNA482499	NA	R	R	R	Pakistan	Pakistan: Peshawar
470.53	Training set	2	public	SAMN09708301	PRJNA482499	NA	R	R	R	Pakistan	Pakistan: Peshawar
470.53	Training set	2	public	SAMN09708306	PRJNA482499	S	R	R	R	Pakistan	Pakistan: Peshawar
470.53	Training set	2	public	SAMN09708307	PRJNA482499	S	R	R	R	Pakistan	Pakistan: Peshawar
470.839	Training set	2	public	SAMN09708308	PRJNA482499	S	R	R	R	Pakistan	Pakistan: Peshawar
470.84	Training set	23	public	SAMN09708300	PRJNA482499	S	R	R	R	Pakistan	Pakistan: Peshawar
470.84	Training set	25	public	SAMN09708290	PRJNA482499	S	R	R	R	Pakistan	Pakistan: Peshawar
470.84	Training set	158	public	SAMN09708289	PRJNA482499	S	R	R	R	Pakistan	Pakistan: Peshawar
470.531	Training set	158	public	SAMN09708293	PRJNA482499	NA	R	R	R	Pakistan	Pakistan: Peshawar
470.839	Training set	1106	public	SAMN09708291	PRJNA482499	NA	R	R	R	Pakistan	Pakistan: Peshawar
470.531	Training set	1106	public	SAMN09708309	PRJNA482499	NA	R	R	R	Pakistan	Pakistan: Peshawar
470.84	Training set	Unknown	public	SAMN09708286	PRJNA482499	S	R	R	R	Pakistan	Pakistan: Lahore
470.619	Training set	1	public	SAMN10249015	PRJNA497126	R	R	R	R	Pakistan	Pakistan
470.621	Training set	2	public	SAMN10248937	PRJNA497126	R	R	R	R	Pakistan	Pakistan
470.623	Training set	2	public	SAMN10248940	PRJNA497126	R	R	R	R	Pakistan	Pakistan
470.623	Training set	2	public	SAMN10248953	PRJNA497126	R	R	R	R	Pakistan	Pakistan
470.624	Training set	2	public	SAMN10248964	PRJNA497126	R	R	R	R	Pakistan	Pakistan
470.623	Training set	2	public	SAMN10248975	PRJNA497126	R	R	R	R	Pakistan	Pakistan
470.62	Training set	2	public	SAMN10248978	PRJNA497126	R	R	R	R	Pakistan	Pakistan
470.618	Training set	2	public	SAMN10248986	PRJNA497126	R	R	R	R	Pakistan	Pakistan
470.622	Training set	2	public	SAMN10248989	PRJNA497126	R	R	R	R	Pakistan	Pakistan
470.621	Training set	2	public	SAMN10248990	PRJNA497126	R	R	R	R	Pakistan	Pakistan
470.621	Training set	2	public	SAMN10248992	PRJNA497126	R	R	R	R	Pakistan	Pakistan
470.623	Training set	2	public	SAMN10249002	PRJNA497126	R	R	R	R	Pakistan	Pakistan
470.624	Training set	2	public	SAMN10249004	PRJNA497126	R	R	R	R	Pakistan	Pakistan
470.625	Training set	2	public	SAMN10249010	PRJNA497126	R	R	R	R	Pakistan	Pakistan
470.62	Training set	2	public	SAMN10249016	PRJNA497126	R	R	R	R	Pakistan	Pakistan
470.619	Training set	2	public	SAMN10249021	PRJNA497126	R	R	R	R	Pakistan	Pakistan
470.62	Training set	2	public	SAMN10249022	PRJNA497126	R	R	R	R	Pakistan	Pakistan
470.622	Training set	2	public	SAMN10249024	PRJNA497126	R	R	R	R	Pakistan	Pakistan
470.617	Training set	2	public	SAMN10249029	PRJNA497126	R	R	R	R	Pakistan	Pakistan
470.624	Training set	2	public	SAMN10249037	PRJNA497126	R	R	R	R	Pakistan	Pakistan
470.625	Training set	2	public	SAMN10249046	PRJNA497126	R	R	R	R	Pakistan	Pakistan
470.621	Training set	2	public	SAMN10249052	PRJNA497126	R	R	R	R	Pakistan	Pakistan
470.62	Training set	2	public	SAMN10249060	PRJNA497126	R	R	R	R	Pakistan	Pakistan
470.62	Training set	2	public	SAMN10249064	PRJNA497126	R	R	R	R	Pakistan	Pakistan
470.622	Training set	2	public	SAMN10249068	PRJNA497126	R	R	R	R	Pakistan	Pakistan
470.622	Training set	2	public	SAMN10249072	PRJNA497126	R	R	R	R	Pakistan	Pakistan
470.621	Training set	2	public	SAMN10249074	PRJNA497126	R	R	R	R	Pakistan	Pakistan
470.623	Training set	2	public	SAMN10249077	PRJNA497126	R	R	R	R	Pakistan	Pakistan
470.619	Training set	2	public	SAMN10249078	PRJNA497126	R	R	R	R	Pakistan	Pakistan
470.622	Training set	2	public	SAMN10249085	PRJNA497126	R	R	R	R	Pakistan	Pakistan
470.623	Training set	2	public	SAMN10249086	PRJNA497126	R	R	R	R	Pakistan	Pakistan
470.62	Training set	2	public	SAMN10249089	PRJNA497126	R	R	R	R	Pakistan	Pakistan
470.618	Training set	2	public	SAMN10249093	PRJNA497126	R	R	R	R	Pakistan	Pakistan
470.625	Training set	2	public	SAMN10249097	PRJNA497126	R	R	R	R	Pakistan	Pakistan
470.622	Training set	2	public	SAMN10249101	PRJNA497126	R	R	R	R	Pakistan	Pakistan
470.618	Training set	2	public	SAMN10249102	PRJNA497126	R	R	R	R	Pakistan	Pakistan
470.623	Training set	2	public	SAMN10249105	PRJNA497126	R	R	R	R	Pakistan	Pakistan
470.624	Training set	2	public	SAMN10249109	PRJNA497126	R	R	R	R	Pakistan	Pakistan
470.621	Training set	2	public	SAMN10249114	PRJNA497126	R	R	R	R	Pakistan	Pakistan
470.62	Training set	2	public	SAMN10249116	PRJNA497126	R	R	R	R	Pakistan	Pakistan
470.62	Training set	2	public	SAMN10249127	PRJNA497126	R	R	R	R	Pakistan	Pakistan
470.623	Training set	2	public	SAMN10249163	PRJNA497126	R	R	R	R	Pakistan	Pakistan
470.621	Training set	2	public	SAMN10249177	PRJNA497126	R	R	R	R	Pakistan	Pakistan
470.624	Training set	2	public	SAMN10249181	PRJNA497126	R	R	R	R	Pakistan	Pakistan
470.624	Training set	2	public	SAMN10249186	PRJNA497126	R	R	R	R	Pakistan	Pakistan
470.623	Training set	2	public	SAMN10249195	PRJNA497126	R	R	R	R	Pakistan	Pakistan
470.624	Training set	2	public	SAMN10249200	PRJNA497126	R	R	R	R	Pakistan	Pakistan
470.622	Training set	2	public	SAMN10249204	PRJNA497126	R	R	R	R	Pakistan	Pakistan
470.618	Training set	2	public	SAMN10249214	PRJNA497126	R	R	R	R	Pakistan	Pakistan
470.622	Training set	2	public	SAMN10249217	PRJNA497126	R	R	R	R	Pakistan	Pakistan
470.622	Training set	52	public	SAMN10249210	PRJNA497126	R	R	R	R	Pakistan	Pakistan
470.618	Training set	145	public	SAMN10249147	PRJNA497126	S	NA	S	S	Pakistan	Pakistan
470.619	Training set	187	public	SAMN10248955	PRJNA497126	R	R	R	R	Pakistan	Pakistan
470.621	Training set	821	public	SAMN10249027	PRJNA497126	S	S	S	S	Pakistan	Pakistan
470.62	Training set	821	public	SAMN10249126	PRJNA497126	S	S	S	S	Pakistan	Pakistan
470.618	Training set	Unknown	public	SAMN10248941	PRJNA497126	R	R	R	R	Pakistan	Pakistan
470.619	Training set	Unknown	public	SAMN10249061	PRJNA497126	R	R	R	R	Pakistan	Pakistan
470.619	Training set	Unknown	public	SAMN10249073	PRJNA497126	R	R	R	R	Pakistan	Pakistan
470.617	Training set	Unknown	public	SAMN10249121	PRJNA497126	R	R	R	R	Pakistan	Pakistan
470.619	Training set	Unknown	public	SAMN10249149	PRJNA497126	S	S	S	S	Pakistan	Pakistan
GCA_006493735.1	Training set	79	public	SAMN12087690	PRJNA545079	R	R	R	R	Peru	Peru
GCA_006494085.1	Training set	1126	public	SAMN12087689	PRJNA545079	S	S	NA	R	Peru	Peru
405417	Training set	2	public	SAMN02603140	PRJNA17827	R	R	R	R	Rome	Rome
470.735	Training set	2	public	SAMN10036071	PRJNA419431	R	NA	R	R	South Korea	South Korea: Seoul
470.735	Training set	2	public	SAMN10036072	PRJNA419431	R	NA	R	R	South Korea	South Korea: Seoul
470.735	Training set	2	public	SAMN10036073	PRJNA419431	R	NA	R	R	South Korea	South Korea: Seoul
470.735	Training set	2	public	SAMN10036074	PRJNA419431	R	NA	R	R	South Korea	South Korea: Seoul
470.736	Training set	2	public	SAMN10036075	PRJNA419431	R	NA	R	R	South Korea	South Korea: Seoul
470.736	Training set	2	public	SAMN10036076	PRJNA419431	R	NA	R	R	South Korea	South Korea: Seoul
470.736	Training set	2	public	SAMN10036077	PRJNA419431	R	NA	R	R	South Korea	South Korea: Seoul
470.736	Training set	2	public	SAMN10036078	PRJNA419431	R	NA	R	R	South Korea	South Korea: Seoul
470.736	Training set	2	public	SAMN10036079	PRJNA419431	R	NA	R	R	South Korea	South Korea: Seoul
470.736	Training set	2	public	SAMN10036080	PRJNA419431	R	NA	R	R	South Korea	South Korea: Seoul
470.736	Training set	2	public	SAMN10036081	PRJNA419431	R	NA	R	R	South Korea	South Korea: Seoul
470.736	Training set	2	public	SAMN10036082	PRJNA419431	R	NA	R	R	South Korea	South Korea: Seoul
470.736	Training set	2	public	SAMN10036083	PRJNA419431	R	NA	R	R	South Korea	South Korea: Seoul
470.736	Training set	2	public	SAMN10036084	PRJNA419431	R	NA	R	R	South Korea	South Korea: Seoul
470.737	Training set	2	public	SAMN10036086	PRJNA419431	R	NA	R	R	South Korea	South Korea: Seoul
470.737	Training set	2	public	SAMN10036087	PRJNA419431	R	NA	R	R	South Korea	South Korea: Seoul
470.737	Training set	2	public	SAMN10036088	PRJNA419431	R	NA	R	R	South Korea	South Korea: Seoul
470.737	Training set	2	public	SAMN10036089	PRJNA419431	R	NA	R	R	South Korea	South Korea: Seoul
470.737	Training set	2	public	SAMN10036090	PRJNA419431	R	NA	R	R	South Korea	South Korea: Seoul
470.737	Training set	2	public	SAMN10036092	PRJNA419431	R	NA	R	R	South Korea	South Korea: Seoul
470.214	Training set	Unknown	public	SAMN03571960	PRJNA282589	R	R	NA	R	Sweden
470.243	Training set	215	public	SAMN03575972	PRJNA282601	R	R	NA	R	Sweden
470.243	Training set	2	public	SAMN03575974	PRJNA282602	R	R	NA	R	Sweden
470.243	Training set	Unknown	public	SAMN03576356	PRJNA282603	R	R	NA	R	Sweden
470.243	Training set	636	public	SAMN03576358	PRJNA282604	R	R	NA	R	Sweden
470.243	Training set	Unknown	public	SAMN03576359	PRJNA282605	R	R	NA	R	Sweden
470.243	Training set	2	public	SAMN03576361	PRJNA282606	R	R	NA	R	Sweden
470.243	Training set	Unknown	public	SAMN03576362	PRJNA282607	R	R	NA	R	Sweden
470.243	Training set	2	public	SAMN03576363	PRJNA282608	R	R	NA	R	Sweden
470.243	Training set	2	public	SAMN03576364	PRJNA282609	R	R	NA	R	Sweden
470.243	Training set	1	public	SAMN03576365	PRJNA282610	NA	R	NA	R	Sweden
470.216	Training set	2	public	SAMN03576442	PRJNA282614	R	R	NA	R	Sweden
470.216	Training set	2	public	SAMN03576445	PRJNA282615	R	R	NA	R	Sweden
470.216	Training set	25	public	SAMN03576449	PRJNA282618	R	R	NA	R	Sweden
470.216	Training set	25	public	SAMN03576505	PRJNA282619	R	R	NA	R	Sweden
470.216	Training set	25	public	SAMN03576511	PRJNA282620	R	S	NA	R	Sweden
470.216	Training set	2	public	SAMN03576512	PRJNA282622	R	R	NA	R	Sweden
470.244	Training set	25	public	SAMN03577725	PRJNA282623	R	R	NA	R	Sweden
470.217	Training set	Unknown	public	SAMN03577727	PRJNA282627	R	R	NA	R	Sweden
470.217	Training set	2	public	SAMN03577729	PRJNA282640	R	R	NA	R	Sweden
470.244	Training set	636	public	SAMN03577730	PRJNA282641	R	R	NA	R	Sweden
470.504	Training set	2	public	SAMN07602915	PRJNA401330	R	NA	NA	R	Sweden	Sweden: Gothenburg
470.214	Training set	25	public	SAMN03575971	PRJNA282600	R	R	NA	R	Thailand
470.216	Training set	2	public	SAMN03576446	PRJNA282616	R	R	NA	R	Thailand
470.406	Training set	2	public	SAMN07203009	PRJNA389557	R	NA	NA	NA	Thailand	Thailand
470.4	Training set	2	public	SAMN07450595	PRJNA389557	R	NA	NA	NA	Thailand	Thailand: Bangkok
470.4	Training set	2	public	SAMN07450596	PRJNA389557	R	NA	NA	NA	Thailand	Thailand: Bangkok
470.401	Training set	2	public	SAMN07450597	PRJNA389557	R	NA	NA	NA	Thailand	Thailand: Bangkok
470.4	Training set	2	public	SAMN07450598	PRJNA389557	R	NA	NA	NA	Thailand	Thailand: Bangkok
470.4	Training set	2	public	SAMN07450683	PRJNA389557	R	NA	NA	NA	Thailand	Thailand: Bangkok
470.401	Training set	2	public	SAMN07450684	PRJNA389557	R	NA	NA	NA	Thailand	Thailand: Bangkok
470.4	Training set	2	public	SAMN07450685	PRJNA389557	R	NA	NA	NA	Thailand	Thailand: Bangkok
470.4	Training set	2	public	SAMN07450686	PRJNA389557	R	NA	NA	NA	Thailand	Thailand: Bangkok
470.4	Training set	2	public	SAMN07450687	PRJNA389557	R	NA	NA	NA	Thailand	Thailand: Bangkok
470.4	Training set	2	public	SAMN07450688	PRJNA389557	R	NA	NA	NA	Thailand	Thailand: Bangkok
470.4	Training set	2	public	SAMN07450689	PRJNA389557	R	NA	NA	NA	Thailand	Thailand: Bangkok
470.401	Training set	2	public	SAMN07450714	PRJNA389557	R	NA	NA	NA	Thailand	Thailand: Bangkok
470.401	Training set	2	public	SAMN07450715	PRJNA389557	R	NA	NA	NA	Thailand	Thailand: Bangkok
470.401	Training set	2	public	SAMN07450717	PRJNA389557	R	NA	NA	NA	Thailand	Thailand: Bangkok
470.401	Training set	2	public	SAMN07450720	PRJNA389557	R	NA	NA	NA	Thailand	Thailand: Bangkok
470.401	Training set	2	public	SAMN07450721	PRJNA389557	R	NA	NA	NA	Thailand	Thailand: Bangkok
470.401	Training set	2	public	SAMN07450722	PRJNA389557	R	NA	NA	NA	Thailand	Thailand: Bangkok
470.401	Training set	215	public	SAMN07450594	PRJNA389557	R	NA	NA	NA	Thailand	Thailand: Bangkok
1.31056e+06	Training set	2	public	SAMN02371059	PRJNA194631	R	NA	NA	NA	USA	Maryland
1.31056e+06	Training set	2	public	SAMN02371057	PRJNA194633	R	NA	NA	NA	USA	Maryland
1.31056e+06	Training set	2	public	SAMN02371038	PRJNA194634	R	NA	NA	NA	USA	Maryland
1.31056e+06	Training set	2	public	SAMN02692948	PRJNA194635	R	NA	NA	NA	USA	Maryland
1.31056e+06	Training set	2	public	SAMN02371054	PRJNA194637	R	NA	NA	NA	USA	Maryland
1.31056e+06	Training set	2	public	SAMN02371043	PRJNA194638	S	NA	NA	NA	USA	Maryland
1.31056e+06	Training set	16	public	SAMN02371058	PRJNA194639	S	NA	NA	NA	USA	Maryland
1.31056e+06	Training set	16	public	SAMN02371026	PRJNA194640	R	NA	NA	NA	USA	Maryland
1.31057e+06	Training set	2	public	SAMN02692945	PRJNA194644	R	NA	NA	NA	USA	Maryland
1.31057e+06	Training set	2	public	SAMN02371027	PRJNA194645	R	NA	NA	NA	USA	Maryland
1.31057e+06	Training set	2	public	SAMN02371028	PRJNA194646	R	NA	NA	NA	USA	Maryland
1.31057e+06	Training set	527	public	SAMN02371021	PRJNA194647	R	NA	NA	NA	USA	Maryland
1.31057e+06	Training set	2	public	SAMN02692946	PRJNA194648	R	NA	NA	NA	USA	Maryland
1.31057e+06	Training set	2	public	SAMN02692944	PRJNA194649	R	NA	NA	NA	USA	Maryland
1.31057e+06	Training set	2	public	SAMN02371025	PRJNA194650	R	NA	NA	NA	USA	Maryland
1.31058e+06	Training set	2	public	SAMN02692962	PRJNA194651	R	NA	NA	NA	USA	Maryland
1.31058e+06	Training set	2	public	SAMN02371045	PRJNA194653	R	NA	NA	NA	USA	Maryland
1.31058e+06	Training set	2	public	SAMN02371048	PRJNA194655	R	NA	NA	NA	USA	Maryland
1.31058e+06	Training set	2	public	SAMN02371050	PRJNA194658	S	NA	NA	NA	USA	Maryland
1.31058e+06	Training set	2	public	SAMN02692963	PRJNA194660	R	NA	NA	NA	USA	Maryland
1.31059e+06	Training set	523	public	SAMN02371031	PRJNA194661	R	NA	NA	NA	USA	Maryland
1.31059e+06	Training set	2	public	SAMN02371056	PRJNA194663	R	NA	NA	NA	USA	Maryland
1.31059e+06	Training set	416	public	SAMN02371046	PRJNA194664	R	NA	NA	NA	USA	Maryland
1.31059e+06	Training set	2	public	SAMN02371053	PRJNA194665	R	NA	NA	NA	USA	Maryland
1.31059e+06	Training set	416	public	SAMN02371024	PRJNA194666	S	NA	NA	NA	USA	Maryland
1.31059e+06	Training set	650	public	SAMN02371055	PRJNA194667	R	NA	NA	NA	USA	Maryland
1.31059e+06	Training set	416	public	SAMN02371023	PRJNA194668	R	NA	NA	NA	USA	Maryland
1.3106e+06	Training set	522	public	SAMN02371040	PRJNA194671	R	NA	NA	NA	USA	Maryland
1.3106e+06	Training set	514	public	SAMN02371032	PRJNA194672	R	NA	NA	NA	USA	Maryland
1.3106e+06	Training set	2	public	SAMN02371034	PRJNA194673	R	NA	NA	NA	USA	Maryland
1.3106e+06	Training set	500	public	SAMN02371033	PRJNA194674	R	NA	NA	NA	USA	Maryland
1.3106e+06	Training set	32	public	SAMN02371051	PRJNA194675	S	NA	NA	NA	USA	Maryland
1.3106e+06	Training set	2	public	SAMN02371035	PRJNA194676	R	NA	NA	NA	USA	Maryland
1.3106e+06	Training set	2	public	SAMN02692947	PRJNA194678	R	NA	NA	NA	USA	Maryland
1.3106e+06	Training set	25	public	SAMN02380462	PRJNA194680	S	NA	NA	NA	USA	Maryland
1.31061e+06	Training set	528	public	SAMN02379548	PRJNA194682	S	NA	NA	NA	USA	Maryland
1.31061e+06	Training set	509	public	SAMN02380526	PRJNA194683	S	NA	NA	NA	USA	Maryland
1.31061e+06	Training set	240	public	SAMN02380504	PRJNA194689	S	NA	NA	NA	USA	Maryland
1.31061e+06	Training set	Unknown	public	SAMN02380506	PRJNA194690	R	NA	NA	NA	USA	Maryland
1.31062e+06	Training set	2	public	SAMN02380523	PRJNA194692	R	NA	NA	NA	USA	Maryland
1.31062e+06	Training set	2	public	SAMN02380507	PRJNA194693	R	NA	NA	NA	USA	Maryland
1.31062e+06	Training set	2	public	SAMN02380502	PRJNA194696	R	NA	NA	NA	USA	Maryland
1.31062e+06	Training set	416	public	SAMN02380499	PRJNA194700	R	NA	NA	NA	USA	Maryland
1.31063e+06	Training set	499	public	SAMN02692964	PRJNA194701	R	NA	NA	NA	USA	Maryland
1.31063e+06	Training set	2	public	SAMN02692949	PRJNA194703	R	NA	NA	NA	USA	Maryland
1.31063e+06	Training set	103	public	SAMN02380500	PRJNA194704	S	NA	NA	NA	USA	Maryland
1.31063e+06	Training set	2	public	SAMN02692950	PRJNA194705	R	NA	NA	NA	USA	Maryland
1.31063e+06	Training set	506	public	SAMN02380532	PRJNA194706	S	NA	NA	NA	USA	Maryland
1.31063e+06	Training set	500	public	SAMN02692966	PRJNA194709	R	NA	NA	NA	USA	Maryland
1.31063e+06	Training set	503	public	SAMN02380525	PRJNA194710	S	NA	NA	NA	USA	Maryland
1.31064e+06	Training set	25	public	SAMN02380509	PRJNA194712	S	NA	NA	NA	USA	Maryland
1.31064e+06	Training set	512	public	SAMN02380522	PRJNA194716	S	NA	NA	NA	USA	Maryland
1.31064e+06	Training set	203	public	SAMN02380511	PRJNA194717	S	NA	NA	NA	USA	Maryland
1.31064e+06	Training set	508	public	SAMN02380521	PRJNA194719	S	NA	NA	NA	USA	Maryland
1.31064e+06	Training set	2	public	SAMN02380497	PRJNA194720	R	NA	NA	NA	USA	Maryland
1.31065e+06	Training set	49	public	SAMN02380513	PRJNA194721	S	NA	NA	NA	USA	Maryland
1.31065e+06	Training set	2	public	SAMN02380514	PRJNA194722	R	NA	NA	NA	USA	Maryland
1.31065e+06	Training set	499	public	SAMN02380496	PRJNA194724	R	NA	NA	NA	USA	Maryland
1.31065e+06	Training set	2	public	SAMN02380516	PRJNA194725	R	NA	NA	NA	USA	Maryland
1.31065e+06	Training set	2	public	SAMN02380528	PRJNA194726	R	NA	NA	NA	USA	Maryland
1.31065e+06	Training set	2	public	SAMN02384922	PRJNA194730	S	NA	NA	NA	USA	Maryland
1.31066e+06	Training set	2	public	SAMN02384921	PRJNA194731	S	NA	NA	NA	USA	Maryland
1.31066e+06	Training set	2	public	SAMN02692965	PRJNA194732	R	NA	NA	NA	USA	Maryland
1.31066e+06	Training set	78	public	SAMN02384923	PRJNA194733	S	NA	NA	NA	USA	Maryland
1.31066e+06	Training set	10	public	SAMN02384926	PRJNA194738	S	NA	NA	NA	USA	Maryland
1.31066e+06	Training set	2	public	SAMN02384927	PRJNA194739	R	NA	NA	NA	USA	Maryland
1.31067e+06	Training set	32	public	SAMN02384928	PRJNA194741	S	NA	NA	NA	USA	Maryland
1.31067e+06	Training set	2	public	SAMN02384929	PRJNA194742	R	NA	NA	NA	USA	Maryland
1.31067e+06	Training set	499	public	SAMN02692968	PRJNA194744	R	NA	NA	NA	USA	Maryland
1.31067e+06	Training set	2	public	SAMN02385027	PRJNA194748	S	NA	NA	NA	USA	Maryland
1.31067e+06	Training set	499	public	SAMN02692970	PRJNA194749	R	NA	NA	NA	USA	Maryland
1.31067e+06	Training set	Unknown	public	SAMN02385026	PRJNA194750	S	NA	NA	NA	USA	Maryland
1.31068e+06	Training set	2	public	SAMN02385028	PRJNA194751	R	NA	NA	NA	USA	Maryland
1.31068e+06	Training set	514	public	SAMN02385029	PRJNA194752	R	NA	NA	NA	USA	Maryland
1.31069e+06	Training set	499	public	SAMN02385037	PRJNA194762	R	NA	NA	NA	USA	Maryland
1.31069e+06	Training set	154	public	SAMN02385036	PRJNA194764	S	NA	NA	NA	USA	Maryland
1.31069e+06	Training set	16	public	SAMN02385042	PRJNA194769	S	NA	NA	NA	USA	Maryland
1.31069e+06	Training set	16	public	SAMN02385041	PRJNA194770	S	NA	NA	NA	USA	Maryland
1.3107e+06	Training set	336	public	SAMN02692972	PRJNA194773	S	NA	NA	NA	USA	Maryland
1.3107e+06	Training set	2	public	SAMN02385046	PRJNA194775	R	NA	NA	NA	USA	Maryland
1.3107e+06	Training set	56	public	SAMN02692973	PRJNA194776	S	NA	NA	NA	USA	Maryland
1.3107e+06	Training set	16	public	SAMN02385047	PRJNA194777	S	NA	NA	NA	USA	Maryland
1.3107e+06	Training set	78	public	SAMN02385048	PRJNA194778	S	NA	NA	NA	USA	Maryland
1.31071e+06	Training set	510	public	SAMN02404495	PRJNA194782	S	NA	NA	NA	USA	Maryland
1.31071e+06	Training set	2	public	SAMN02404545	PRJNA194784	R	NA	NA	NA	USA	Maryland
1.31071e+06	Training set	10	public	SAMN02404533	PRJNA194786	S	NA	NA	NA	USA	Maryland
1.31071e+06	Training set	2	public	SAMN02404537	PRJNA194788	R	NA	NA	NA	USA	Maryland
1.31071e+06	Training set	2	public	SAMN02404523	PRJNA194789	R	NA	NA	NA	USA	Maryland
1.31072e+06	Training set	671	public	SAMN02404525	PRJNA194792	R	NA	NA	NA	USA	Maryland
1.31072e+06	Training set	2	public	SAMN02404496	PRJNA194793	R	NA	NA	NA	USA	Maryland
1.31072e+06	Training set	2	public	SAMN02404524	PRJNA194794	R	NA	NA	NA	USA	Maryland
1.31072e+06	Training set	499	public	SAMN02404526	PRJNA194797	R	NA	NA	NA	USA	Maryland
1.31072e+06	Training set	2	public	SAMN02404542	PRJNA194798	S	NA	NA	NA	USA	Maryland
1.31073e+06	Training set	54	public	SAMN02404479	PRJNA194801	R	NA	NA	NA	USA	Maryland
1.31073e+06	Training set	2	public	SAMN02404543	PRJNA194803	R	NA	NA	NA	USA	Maryland
1.31073e+06	Training set	2	public	SAMN02404529	PRJNA194805	R	NA	NA	NA	USA	Maryland
1.31073e+06	Training set	2	public	SAMN02404485	PRJNA194806	R	NA	NA	NA	USA	Maryland
1.31073e+06	Training set	2	public	SAMN02404482	PRJNA194807	R	NA	NA	NA	USA	Maryland
1.31073e+06	Training set	2	public	SAMN02404491	PRJNA194808	R	NA	NA	NA	USA	Maryland
1.31073e+06	Training set	499	public	SAMN02404484	PRJNA194809	S	NA	NA	NA	USA	Maryland
1.31074e+06	Training set	126	public	SAMN02692955	PRJNA194812	S	NA	NA	NA	USA	Maryland
1.31074e+06	Training set	2	public	SAMN02404530	PRJNA194814	R	NA	NA	NA	USA	Maryland
1.31074e+06	Training set	2	public	SAMN02404546	PRJNA194815	R	NA	NA	NA	USA	Maryland
1.31074e+06	Training set	499	public	SAMN02404534	PRJNA194816	R	NA	NA	NA	USA	Maryland
1.31074e+06	Training set	2	public	SAMN02404540	PRJNA194817	R	NA	NA	NA	USA	Maryland
1.31074e+06	Training set	500	public	SAMN02404483	PRJNA194818	R	NA	NA	NA	USA	Maryland
1.31074e+06	Training set	2	public	SAMN02404489	PRJNA194819	R	NA	NA	NA	USA	Maryland
1.31074e+06	Training set	500	public	SAMN02404486	PRJNA194820	R	NA	NA	NA	USA	Maryland
1.31075e+06	Training set	500	public	SAMN02404535	PRJNA194821	R	NA	NA	NA	USA	Maryland
1.31075e+06	Training set	195	public	SAMN02404492	PRJNA194822	R	NA	NA	NA	USA	Maryland
1.31075e+06	Training set	2	public	SAMN02404478	PRJNA194825	R	NA	NA	NA	USA	Maryland
1.31075e+06	Training set	16	public	SAMN02404480	PRJNA194826	S	NA	NA	NA	USA	Maryland
1.31075e+06	Training set	2	public	SAMN02404477	PRJNA194827	R	NA	NA	NA	USA	Maryland
1.31075e+06	Training set	49	public	SAMN02404493	PRJNA194828	S	NA	NA	NA	USA	Maryland
1.31075e+06	Training set	2	public	SAMN02404494	PRJNA194829	R	NA	NA	NA	USA	Maryland
1.31075e+06	Training set	2	public	SAMN02404531	PRJNA194830	R	NA	NA	NA	USA	Maryland
1.31076e+06	Training set	2	public	SAMN02415071	PRJNA194831	R	NA	NA	NA	USA	Maryland
1.31076e+06	Training set	2	public	SAMN02415075	PRJNA194833	R	NA	NA	NA	USA	Maryland
1.31076e+06	Training set	2	public	SAMN02415047	PRJNA194834	R	NA	NA	NA	USA	Maryland
1.31077e+06	Training set	2	public	SAMN02415050	PRJNA194841	R	NA	NA	NA	USA	Maryland
1.31077e+06	Training set	2	public	SAMN02415054	PRJNA194844	R	NA	NA	NA	USA	Maryland
1.31077e+06	Training set	500	public	SAMN02415048	PRJNA194845	R	NA	NA	NA	USA	Maryland
1.31077e+06	Training set	652	public	SAMN02415052	PRJNA194846	S	NA	NA	NA	USA	Maryland
1.31077e+06	Training set	2	public	SAMN02415044	PRJNA194850	R	NA	NA	NA	USA	Maryland
1.31078e+06	Training set	499	public	SAMN02415056	PRJNA194852	R	NA	NA	NA	USA	Maryland
1.31078e+06	Training set	2	public	SAMN02415046	PRJNA194853	R	NA	NA	NA	USA	Maryland
1.31078e+06	Training set	2	public	SAMN02415040	PRJNA194856	R	NA	NA	NA	USA	Maryland
1.31078e+06	Training set	652	public	SAMN02415065	PRJNA194857	S	NA	NA	NA	USA	Maryland
1.31078e+06	Training set	499	public	SAMN02415042	PRJNA194858	R	NA	NA	NA	USA	Maryland
1.31078e+06	Training set	499	public	SAMN02415063	PRJNA194859	R	NA	NA	NA	USA	Maryland
1.31078e+06	Training set	10	public	SAMN02415037	PRJNA194860	S	NA	NA	NA	USA	Maryland
1.31079e+06	Training set	2	public	SAMN02415068	PRJNA194861	R	NA	NA	NA	USA	Maryland
1.31079e+06	Training set	532	public	SAMN02415069	PRJNA194862	S	NA	NA	NA	USA	Maryland
1.31079e+06	Training set	2	public	SAMN02415072	PRJNA194863	S	NA	NA	NA	USA	Maryland
1.31079e+06	Training set	2	public	SAMN02415061	PRJNA194865	S	NA	NA	NA	USA	Maryland
1.31079e+06	Training set	2	public	SAMN02415081	PRJNA194868	R	NA	NA	NA	USA	Maryland
1.31079e+06	Training set	2	public	SAMN02415083	PRJNA194869	S	NA	NA	NA	USA	Maryland
1.31079e+06	Training set	2	public	SAMN02415066	PRJNA194870	R	NA	NA	NA	USA	Maryland
1.3108e+06	Training set	2	public	SAMN02415055	PRJNA194872	R	NA	NA	NA	USA	Maryland
1.3108e+06	Training set	2	public	SAMN02415059	PRJNA194873	S	NA	NA	NA	USA	Maryland
1.3108e+06	Training set	499	public	SAMN02415057	PRJNA194874	R	NA	NA	NA	USA	Maryland
1.3108e+06	Training set	2	public	SAMN02415062	PRJNA194875	R	NA	NA	NA	USA	Maryland
1.3108e+06	Training set	2	public	SAMN02415067	PRJNA194877	S	NA	NA	NA	USA	Maryland
1.3108e+06	Training set	2	public	SAMN02415039	PRJNA194878	S	NA	NA	NA	USA	Maryland
1.31081e+06	Training set	1143	public	SAMN02692976	PRJNA194882	R	NA	NA	NA	USA	Maryland
1.31081e+06	Training set	2	public	SAMN02567755	PRJNA194884	R	NA	NA	NA	USA	Maryland
1.31081e+06	Training set	2	public	SAMN02649415	PRJNA194885	R	NA	NA	NA	USA	Maryland
1.31081e+06	Training set	2	public	SAMN02567754	PRJNA194887	R	NA	NA	NA	USA	Maryland
1.31081e+06	Training set	2	public	SAMN02567743	PRJNA194888	S	NA	NA	NA	USA	Maryland
1.31081e+06	Training set	499	public	SAMN02567757	PRJNA194889	R	NA	NA	NA	USA	Maryland
1.31082e+06	Training set	2	public	SAMN02567753	PRJNA194896	S	NA	NA	NA	USA	Maryland
1.31083e+06	Training set	2	public	SAMN02692956	PRJNA194901	R	NA	NA	NA	USA	Maryland
1.31083e+06	Training set	10	public	SAMN02692958	PRJNA194903	S	NA	NA	NA	USA	Maryland
1.31083e+06	Training set	500	public	SAMN02567756	PRJNA194904	R	NA	NA	NA	USA	Maryland
1.31083e+06	Training set	415	public	SAMN02692985	PRJNA194906	S	NA	NA	NA	USA	Maryland
1.31083e+06	Training set	2	public	SAMN02692954	PRJNA194907	S	NA	NA	NA	USA	Maryland
1.39898e+06	Training set	79	public	SAMN02597386	PRJNA218781	NA	S	S	R	USA	United States
1.39899e+06	Training set	2	public	SAMN02597376	PRJNA218791	R	R	R	R	USA	United States
1.40992e+06	Training set	94	public	SAMN02906922	PRJNA223610	R	R	NA	R	USA	United States
1.40992e+06	Training set	94	public	SAMN02906926	PRJNA223612	R	R	R	R	USA	United States
1.40993e+06	Training set	1	public	SAMN02906928	PRJNA223614	NA	R	R	R	USA	United States
1.40993e+06	Training set	1	public	SAMN02906929	PRJNA223615	R	R	R	R	USA	United States
1.40993e+06	Training set	2	public	SAMN02906930	PRJNA223616	R	R	R	R	USA	United States
GCA_000586635.1	Training set	1	public	SAMN02437318	PRJNA230697	R	R	R	R	USA	United States
GCA_000586655.1	Training set	1	public	SAMN02437332	PRJNA230699	R	R	R	R	USA	United States
1.43932e+06	Training set	2	public	SAMN02581277	PRJNA234144	NA	R	R	R	USA	Boston, MA, USA
470.768	Training set	2	public	SAMN03084726	PRJNA262565	R	R	R	R	USA	United States
470.767	Training set	2	public	SAMN03084727	PRJNA262565	S	R	R	R	USA	United States
470.765	Training set	2	public	SAMN03084729	PRJNA262565	R	R	NA	R	USA	United States
470.763	Training set	2	public	SAMN03084731	PRJNA262565	R	R	R	R	USA	United States
470.762	Training set	2	public	SAMN03084732	PRJNA262565	R	R	R	R	USA	United States
470.76	Training set	2	public	SAMN03084734	PRJNA262565	R	R	R	R	USA	United States
470.759	Training set	2	public	SAMN03084735	PRJNA262565	R	R	R	R	USA	United States
470.757	Training set	2	public	SAMN03084737	PRJNA262565	R	R	R	R	USA	United States
470.756	Training set	2	public	SAMN03084738	PRJNA262565	R	R	R	R	USA	United States
470.755	Training set	2	public	SAMN03084739	PRJNA262565	R	R	R	R	USA	United States
470.754	Training set	2	public	SAMN03084740	PRJNA262565	R	R	R	R	USA	United States
470.752	Training set	2	public	SAMN03084742	PRJNA262565	R	R	R	R	USA	United States
470.751	Training set	2	public	SAMN03084743	PRJNA262565	R	R	R	R	USA	United States
470.75	Training set	2	public	SAMN03084744	PRJNA262565	R	R	R	R	USA	United States
470.749	Training set	2	public	SAMN03084745	PRJNA262565	R	R	R	R	USA	United States
470.748	Training set	2	public	SAMN03084746	PRJNA262565	R	R	R	R	USA	United States
470.747	Training set	2	public	SAMN03084747	PRJNA262565	R	R	R	R	USA	United States
470.746	Training set	2	public	SAMN03084748	PRJNA262565	R	R	R	R	USA	United States
470.745	Training set	2	public	SAMN03084749	PRJNA262565	NA	R	R	R	USA	United States
470.744	Training set	2	public	SAMN03084750	PRJNA262565	R	R	R	R	USA	United States
470.743	Training set	2	public	SAMN03084751	PRJNA262565	S	R	R	R	USA	United States
470.741	Training set	2	public	SAMN03084753	PRJNA262565	S	R	R	R	USA	United States
470.74	Training set	2	public	SAMN03084754	PRJNA262565	R	R	R	R	USA	United States
470.739	Training set	2	public	SAMN03084755	PRJNA262565	R	R	R	R	USA	United States
470.737	Training set	2	public	SAMN03084757	PRJNA262565	S	R	R	R	USA	United States
470.736	Training set	2	public	SAMN03084758	PRJNA262565	R	R	S	R	USA	United States
470.735	Training set	2	public	SAMN03084759	PRJNA262565	R	R	R	R	USA	United States
470.734	Training set	2	public	SAMN03084760	PRJNA262565	R	R	R	R	USA	United States
470.733	Training set	2	public	SAMN03084761	PRJNA262565	R	R	R	R	USA	United States
470.732	Training set	2	public	SAMN03084762	PRJNA262565	S	R	R	R	USA	United States
470.731	Training set	2	public	SAMN03084763	PRJNA262565	S	R	R	R	USA	United States
470.73	Training set	2	public	SAMN03084764	PRJNA262565	NA	R	R	R	USA	United States
470.722	Training set	2	public	SAMN03084772	PRJNA262565	R	R	R	R	USA	United States
470.721	Training set	2	public	SAMN03084773	PRJNA262565	R	R	R	R	USA	United States
470.72	Training set	2	public	SAMN03084774	PRJNA262565	R	R	R	R	USA	United States
470.718	Training set	2	public	SAMN03084776	PRJNA262565	R	R	R	R	USA	United States
470.713	Training set	2	public	SAMN03084781	PRJNA262565	R	R	R	R	USA	United States
470.711	Training set	2	public	SAMN03084783	PRJNA262565	R	R	R	R	USA	United States
470.709	Training set	2	public	SAMN03084786	PRJNA262565	R	R	R	R	USA	United States
470.708	Training set	2	public	SAMN03084787	PRJNA262565	R	R	R	R	USA	United States
470.703	Training set	2	public	SAMN03084793	PRJNA262565	R	R	R	R	USA	United States
470.701	Training set	2	public	SAMN03084795	PRJNA262565	R	R	R	R	USA	United States
470.134	Training set	2	public	SAMN03084796	PRJNA262565	R	R	R	R	USA	United States
470.7	Training set	2	public	SAMN03084798	PRJNA262565	R	R	R	R	USA	United States
470.699	Training set	2	public	SAMN03084799	PRJNA262565	R	R	R	R	USA	United States
470.698	Training set	2	public	SAMN03084800	PRJNA262565	R	R	R	R	USA	United States
470.697	Training set	2	public	SAMN03084801	PRJNA262565	R	R	R	R	USA	United States
470.696	Training set	2	public	SAMN03084802	PRJNA262565	R	R	R	R	USA	United States
470.695	Training set	2	public	SAMN03084803	PRJNA262565	R	R	R	R	USA	United States
470.69	Training set	2	public	SAMN03084808	PRJNA262565	R	R	R	R	USA	United States
470.689	Training set	2	public	SAMN03084809	PRJNA262565	S	R	R	R	USA	United States
470.688	Training set	2	public	SAMN03084810	PRJNA262565	R	R	R	R	USA	United States
470.134	Training set	2	public	SAMN03084811	PRJNA262565	R	R	R	R	USA	United States
470.687	Training set	2	public	SAMN03084812	PRJNA262565	S	R	NA	R	USA	United States
470.686	Training set	2	public	SAMN03084813	PRJNA262565	R	R	R	R	USA	United States
470.684	Training set	2	public	SAMN03084815	PRJNA262565	R	R	R	R	USA	United States
470.682	Training set	2	public	SAMN03084817	PRJNA262565	R	R	R	R	USA	United States
470.68	Training set	2	public	SAMN03084819	PRJNA262565	R	R	R	R	USA	United States
470.679	Training set	2	public	SAMN03084820	PRJNA262565	R	R	R	R	USA	United States
470.678	Training set	2	public	SAMN03084821	PRJNA262565	NA	R	R	R	USA	United States
470.677	Training set	2	public	SAMN03084822	PRJNA262565	NA	R	R	R	USA	United States
470.676	Training set	2	public	SAMN03084823	PRJNA262565	NA	R	R	R	USA	United States
470.675	Training set	2	public	SAMN03084824	PRJNA262565	NA	R	R	R	USA	United States
470.674	Training set	2	public	SAMN03084825	PRJNA262565	R	R	R	R	USA	United States
470.673	Training set	2	public	SAMN03084826	PRJNA262565	R	R	R	R	USA	United States
470.656	Training set	2	public	SAMN03084837	PRJNA262565	NA	R	R	R	USA	United States
470.655	Training set	2	public	SAMN03084838	PRJNA262565	NA	R	NA	R	USA	United States
470.654	Training set	2	public	SAMN03084839	PRJNA262565	NA	R	R	R	USA	United States
470.653	Training set	2	public	SAMN03084840	PRJNA262565	NA	R	R	R	USA	United States
470.652	Training set	2	public	SAMN03084841	PRJNA262565	NA	R	R	R	USA	United States
470.651	Training set	2	public	SAMN03084842	PRJNA262565	NA	R	R	R	USA	United States
470.65	Training set	2	public	SAMN03084843	PRJNA262565	NA	R	R	R	USA	United States
470.646	Training set	2	public	SAMN03084848	PRJNA262565	NA	R	R	R	USA	United States
470.645	Training set	2	public	SAMN03084849	PRJNA262565	NA	R	R	R	USA	United States
470.644	Training set	2	public	SAMN03084850	PRJNA262565	NA	R	R	R	USA	United States
470.643	Training set	2	public	SAMN03084851	PRJNA262565	NA	R	R	R	USA	United States
470.642	Training set	2	public	SAMN03084852	PRJNA262565	R	R	R	R	USA	United States
470.641	Training set	2	public	SAMN03084853	PRJNA262565	NA	R	R	R	USA	United States
470.64	Training set	2	public	SAMN03084854	PRJNA262565	R	R	R	R	USA	United States
470.638	Training set	2	public	SAMN03084857	PRJNA262565	R	R	R	R	USA	United States
470.633	Training set	2	public	SAMN03084862	PRJNA262565	R	R	R	R	USA	United States
470.631	Training set	2	public	SAMN03084864	PRJNA262565	R	R	R	R	USA	United States
470.63	Training set	2	public	SAMN03084865	PRJNA262565	R	R	R	R	USA	United States
470.134	Training set	2	public	SAMN03084866	PRJNA262565	R	R	R	R	USA	United States
470.629	Training set	2	public	SAMN03084869	PRJNA262565	R	R	R	R	USA	United States
470.627	Training set	2	public	SAMN03084871	PRJNA262565	R	R	R	R	USA	United States
470.134	Training set	2	public	SAMN03084873	PRJNA262565	R	R	R	R	USA	United States
470.626	Training set	2	public	SAMN03084874	PRJNA262565	R	R	R	R	USA	United States
470.624	Training set	2	public	SAMN03084876	PRJNA262565	R	R	R	R	USA	United States
470.758	Training set	78	public	SAMN03084736	PRJNA262565	S	NA	R	R	USA	United States
470.664	Training set	79	public	SAMN03084828	PRJNA262565	NA	S	S	R	USA	United States
470.134	Training set	250	public	SAMN03084867	PRJNA262565	R	NA	R	R	USA	United States
470.134	Training set	250	public	SAMN03084868	PRJNA262565	R	NA	R	R	USA	United States
470.628	Training set	250	public	SAMN03084870	PRJNA262565	R	NA	R	R	USA	United States
470.661	Training set	1088	public	SAMN03084831	PRJNA262565	R	R	NA	R	USA	United States
470.659	Training set	1088	public	SAMN03084833	PRJNA262565	R	R	R	R	USA	United States
470.658	Training set	1088	public	SAMN03084834	PRJNA262565	NA	R	R	R	USA	United States
470.635	Training set	1088	public	SAMN03084860	PRJNA262565	R	R	R	R	USA	United States
470.706	Training set	Unknown	public	SAMN03084790	PRJNA262565	R	R	R	R	USA	United States
470.672	Training set	Unknown	public	SAMN03084827	PRJNA262565	R	R	R	R	USA	United States
470.613	Training set	2	public	SAMN03268796	PRJNA270778	R	R	R	R	USA	United States
470.612	Training set	2	public	SAMN03268801	PRJNA270778	R	R	R	R	USA	United States
470.618	Training set	2	public	SAMN03268809	PRJNA270778	R	R	R	R	USA	United States
470.618	Training set	2	public	SAMN10249026	PRJNA497126	R	R	R	R	USA	United States
470.62	Training set	2	public	SAMN10249063	PRJNA497126	R	R	R	R	USA	United States
470.617	Training set	2	public	SAMN10249084	PRJNA497126	R	R	R	R	USA	United States
470.617	Training set	2	public	SAMN10249115	PRJNA497126	R	R	R	R	USA	United States
1.39894e+06	Training set	2	public	SAMN02597422	PRJNA218744	R	R	R	R	USA	USA: Cleveland, OH
1.39894e+06	Training set	2	public	SAMN02597421	PRJNA218745	R	R	R	R	USA	USA: Cleveland, OH
1.39895e+06	Training set	2	public	SAMN02597418	PRJNA218748	S	R	R	R	USA	USA: Cleveland, OH
1.39895e+06	Training set	2	public	SAMN02597417	PRJNA218749	R	R	R	R	USA	USA: Cleveland, OH
1.39895e+06	Training set	2	public	SAMN02597423	PRJNA218750	S	R	R	R	USA	USA: Cleveland, OH
1.39895e+06	Training set	2	public	SAMN02597416	PRJNA218751	R	R	R	R	USA	USA: Cleveland, OH
1.39895e+06	Training set	79	public	SAMN02597415	PRJNA218752	NA	S	NA	R	USA	USA: Cleveland, OH
1.39895e+06	Training set	2	public	SAMN02597414	PRJNA218753	S	R	R	R	USA	USA: Cleveland, OH
1.39896e+06	Training set	2	public	SAMN02597411	PRJNA218756	S	R	R	R	USA	USA: Cleveland, OH
1.39896e+06	Training set	2	public	SAMN02597407	PRJNA218760	R	R	R	R	USA	USA: Cleveland, OH
1.39896e+06	Training set	2	public	SAMN02597405	PRJNA218762	NA	R	R	R	USA	USA: Cleveland, OH
1.39896e+06	Training set	79	public	SAMN02597404	PRJNA218763	R	S	NA	R	USA	USA: Cleveland, OH
1.39896e+06	Training set	2	public	SAMN02597403	PRJNA218764	R	R	R	R	USA	USA: Cleveland, OH
1.39896e+06	Training set	2	public	SAMN02597402	PRJNA218765	NA	R	R	R	USA	USA: Cleveland, OH
1.39897e+06	Training set	79	public	SAMN02597400	PRJNA218767	NA	S	R	R	USA	USA: Cleveland, OH
1.39897e+06	Training set	2	public	SAMN02597399	PRJNA218768	NA	R	R	R	USA	USA: Cleveland, OH
1.39897e+06	Training set	2	public	SAMN02597398	PRJNA218769	NA	R	R	R	USA	USA: Cleveland, OH
1.39897e+06	Training set	2	public	SAMN02597396	PRJNA218771	R	R	R	R	USA	USA: Cleveland, OH
1.39897e+06	Training set	406	public	SAMN02597395	PRJNA218772	NA	S	S	R	USA	USA: Cleveland, OH
1.39897e+06	Training set	78	public	SAMN02597394	PRJNA218773	S	NA	R	R	USA	USA: Cleveland, OH
1.39897e+06	Training set	2	public	SAMN02597393	PRJNA218774	R	R	R	R	USA	USA: Cleveland, OH
1.39898e+06	Training set	2	public	SAMN02597391	PRJNA218776	R	R	R	R	USA	USA: Cleveland, OH
1.39898e+06	Training set	2	public	SAMN02597390	PRJNA218777	R	R	R	R	USA	USA: Cleveland, OH
1.39898e+06	Training set	79	public	SAMN02597388	PRJNA218779	R	NA	S	R	USA	USA: Cleveland, OH
1.39898e+06	Training set	2	public	SAMN02597387	PRJNA218780	S	R	R	R	USA	USA: Cleveland, OH
1.39898e+06	Training set	2	public	SAMN02597384	PRJNA218783	NA	R	R	R	USA	USA: Cleveland, OH
1.39898e+06	Training set	79	public	SAMN02597383	PRJNA218784	NA	S	R	R	USA	USA: Cleveland, OH
1.39898e+06	Training set	2	public	SAMN02597382	PRJNA218785	R	R	R	R	USA	USA: Cleveland, OH
1.39899e+06	Training set	2	public	SAMN02597381	PRJNA218786	S	R	R	R	USA	USA: Cleveland, OH
1.39899e+06	Training set	2	public	SAMN02597379	PRJNA218788	R	R	R	R	USA	USA: Cleveland, OH
1.39899e+06	Training set	524	public	SAMN02597378	PRJNA218789	R	R	R	R	USA	USA: Cleveland, OH
1.39899e+06	Training set	2	public	SAMN02597377	PRJNA218790	R	R	R	R	USA	USA: Cleveland, OH
1.39899e+06	Training set	2	public	SAMN02597375	PRJNA218792	R	R	S	R	USA	USA: Cleveland, OH
470.136	Training set	10	public	SAMN02646214	PRJNA238593	S	S	NA	R	USA	USA: Alaska
470.734	Training set	2	public	SAMN04456589	PRJNA278886	NA	R	R	R	USA	USA:Boston
470.734	Training set	2	public	SAMN04456594	PRJNA278886	NA	R	R	R	USA	USA:Boston
470.734	Training set	2	public	SAMN04456595	PRJNA278886	NA	R	R	R	USA	USA:Boston
470.734	Training set	2	public	SAMN06007771	PRJNA278886	NA	R	R	R	USA	USA:Boston
470.734	Training set	2	public	SAMN06311521	PRJNA278886	NA	R	R	R	USA	USA:Boston
470.735	Training set	2	public	SAMN06754729	PRJNA278886	NA	R	R	R	USA	USA:Boston
470.735	Training set	2	public	SAMN06754731	PRJNA278886	NA	R	R	R	USA	USA:Boston
470.735	Training set	2	public	SAMN07410719	PRJNA278886	NA	R	R	R	USA	USA:Boston
470.735	Training set	2	public	SAMN07450848	PRJNA278886	NA	R	R	R	USA	USA:Boston
470.735	Training set	108	public	SAMN04022941	PRJNA278886	NA	R	R	R	USA	USA:Boston
470.156	Training set	2	public	SAMN04252827	PRJNA299487	R	R	NA	R	USA	USA:Alaska
470.155	Training set	10	public	SAMN04208819	PRJNA299487	S	S	NA	R	USA	USA: Alaska
470.155	Training set	10	public	SAMN04208820	PRJNA299487	S	S	NA	R	USA	USA: Alaska
470.155	Training set	10	public	SAMN04209217	PRJNA299487	S	S	NA	R	USA	USA: Alaska
470.155	Training set	10	public	SAMN04211921	PRJNA299487	R	S	NA	R	USA	USA: Alaska
470.155	Training set	10	public	SAMN04211931	PRJNA299487	R	S	NA	R	USA	USA: Alaska
470.155	Training set	10	public	SAMN04211933	PRJNA299487	S	S	NA	R	USA	USA: Alaska
470.811	Training set	1	public	SAMN04446466	PRJNA300270	R	R	NA	R	USA	USA:Washington, DC
470.811	Training set	1	public	SAMN04446467	PRJNA300270	R	R	NA	R	USA	USA:Washington, DC
470.805	Training set	1	public	SAMN04446520	PRJNA300270	R	R	NA	R	USA	USA:Washington, DC
470.742	Training set	1	public	SAMN04446540	PRJNA300270	R	R	NA	R	USA	USA:Washington, DC
470.746	Training set	1	public	SAMN04446548	PRJNA300270	R	R	NA	R	USA	USA:Washington, DC
470.746	Training set	1	public	SAMN04446549	PRJNA300270	R	R	NA	R	USA	USA:Washington, DC
470.801	Training set	1	public	SAMN04446555	PRJNA300270	R	R	NA	R	USA	USA:Washington, DC
470.802	Training set	1	public	SAMN04446556	PRJNA300270	R	R	NA	R	USA	USA:Washington, DC
470.809	Training set	1	public	SAMN04446560	PRJNA300270	R	R	NA	R	USA	USA:Washington, DC
470.76	Training set	1	public	SAMN04448648	PRJNA300270	R	R	NA	R	USA	USA:Washington, DC
470.754	Training set	1	public	SAMN04480078	PRJNA300270	R	R	NA	R	USA	USA:Washington, DC
470.755	Training set	1	public	SAMN04480079	PRJNA300270	R	R	NA	R	USA	USA:Washington, DC
470.755	Training set	1	public	SAMN04480080	PRJNA300270	R	R	NA	R	USA	USA:Washington, DC
470.807	Training set	1	public	SAMN04480668	PRJNA300270	R	R	NA	R	USA	USA:Washington, DC
470.743	Training set	1	public	SAMN04485907	PRJNA300270	S	R	NA	R	USA	USA:Washington, DC
470.787	Training set	1	public	SAMN04488291	PRJNA300270	S	S	NA	R	USA	USA:Washington, DC
470.752	Training set	1	public	SAMN04491035	PRJNA300270	R	R	NA	R	USA	USA:Washington, DC
470.768	Training set	1	public	SAMN04491434	PRJNA300270	R	R	NA	R	USA	USA:Washington, DC
470.769	Training set	1	public	SAMN04491436	PRJNA300270	R	R	NA	R	USA	USA:Washington, DC
470.769	Training set	1	public	SAMN04491437	PRJNA300270	R	R	NA	R	USA	USA:Washington, DC
470.769	Training set	1	public	SAMN04491438	PRJNA300270	R	R	NA	R	USA	USA:Washington, DC
470.783	Training set	1	public	SAMN04491440	PRJNA300270	R	R	NA	R	USA	USA:Washington, DC
470.787	Training set	1	public	SAMN04491442	PRJNA300270	R	R	NA	R	USA	USA:Washington, DC
470.788	Training set	1	public	SAMN04491443	PRJNA300270	R	R	NA	R	USA	USA:Washington, DC
470.744	Training set	1	public	SAMN04515789	PRJNA300270	S	R	NA	R	USA	USA:Washington, DC
470.792	Training set	1	public	SAMN04545398	PRJNA300270	S	R	NA	R	USA	USA:Washington, DC
470.756	Training set	1	public	SAMN04547091	PRJNA300270	S	S	NA	S	USA	USA:Washington, DC
470.795	Training set	1	public	SAMN04549555	PRJNA300270	S	S	NA	R	USA	USA:Washington, DC
470.791	Training set	1	public	SAMN04549832	PRJNA300270	S	S	NA	R	USA	USA:Washington, DC
470.794	Training set	1	public	SAMN04549875	PRJNA300270	S	S	NA	NA	USA	USA:Washington, DC
470.794	Training set	1	public	SAMN04550087	PRJNA300270	S	NA	NA	R	USA	USA:Washington, DC
470.793	Training set	1	public	SAMN04550115	PRJNA300270	S	S	NA	R	USA	USA:Washington, DC
470.795	Training set	1	public	SAMN04550117	PRJNA300270	S	NA	NA	R	USA	USA:Washington, DC
470.756	Training set	1	public	SAMN04555482	PRJNA300270	S	R	NA	R	USA	USA:Washington, DC
470.808	Training set	2	public	SAMN04445872	PRJNA300270	S	R	NA	R	USA	USA:Washington, DC
470.808	Training set	2	public	SAMN04445876	PRJNA300270	S	R	NA	R	USA	USA:Washington, DC
470.746	Training set	2	public	SAMN04446435	PRJNA300270	R	R	NA	R	USA	USA:Washington, DC
470.757	Training set	2	public	SAMN04446436	PRJNA300270	R	R	NA	R	USA	USA:Washington, DC
470.757	Training set	2	public	SAMN04446437	PRJNA300270	R	R	NA	R	USA	USA:Washington, DC
470.81	Training set	2	public	SAMN04446438	PRJNA300270	R	R	NA	R	USA	USA:Washington, DC
470.809	Training set	2	public	SAMN04446463	PRJNA300270	R	R	NA	R	USA	USA:Washington, DC
470.81	Training set	2	public	SAMN04446465	PRJNA300270	R	R	NA	R	USA	USA:Washington, DC
470.751	Training set	2	public	SAMN04446550	PRJNA300270	R	R	NA	R	USA	USA:Washington, DC
470.75	Training set	2	public	SAMN04450955	PRJNA300270	S	R	NA	R	USA	USA:Washington, DC
470.75	Training set	2	public	SAMN04450956	PRJNA300270	S	R	NA	R	USA	USA:Washington, DC
470.75	Training set	2	public	SAMN04450957	PRJNA300270	S	R	NA	R	USA	USA:Washington, DC
470.808	Training set	2	public	SAMN04450969	PRJNA300270	S	R	NA	R	USA	USA:Washington, DC
470.796	Training set	2	public	SAMN04479997	PRJNA300270	S	R	NA	R	USA	USA:Washington, DC
470.796	Training set	2	public	SAMN04479998	PRJNA300270	NA	R	NA	R	USA	USA:Washington, DC
470.748	Training set	2	public	SAMN04480650	PRJNA300270	R	R	NA	R	USA	USA:Washington, DC
470.752	Training set	2	public	SAMN04480654	PRJNA300270	S	R	NA	R	USA	USA:Washington, DC
470.758	Training set	2	public	SAMN04480665	PRJNA300270	S	R	NA	R	USA	USA:Washington, DC
470.741	Training set	2	public	SAMN04485901	PRJNA300270	NA	R	NA	R	USA	USA:Washington, DC
470.742	Training set	2	public	SAMN04485904	PRJNA300270	S	R	NA	R	USA	USA:Washington, DC
470.744	Training set	2	public	SAMN04485909	PRJNA300270	S	R	NA	R	USA	USA:Washington, DC
470.747	Training set	2	public	SAMN04485913	PRJNA300270	S	R	NA	R	USA	USA:Washington, DC
470.751	Training set	2	public	SAMN04487134	PRJNA300270	S	R	NA	R	USA	USA:Washington, DC
470.751	Training set	2	public	SAMN04487138	PRJNA300270	S	R	NA	R	USA	USA:Washington, DC
470.753	Training set	2	public	SAMN04487141	PRJNA300270	S	R	NA	R	USA	USA:Washington, DC
470.759	Training set	2	public	SAMN04488269	PRJNA300270	S	R	NA	R	USA	USA:Washington, DC
470.764	Training set	2	public	SAMN04488273	PRJNA300270	S	NA	NA	R	USA	USA:Washington, DC
470.768	Training set	2	public	SAMN04488277	PRJNA300270	S	R	NA	R	USA	USA:Washington, DC
470.769	Training set	2	public	SAMN04488278	PRJNA300270	S	R	NA	R	USA	USA:Washington, DC
470.772	Training set	2	public	SAMN04488279	PRJNA300270	S	R	NA	R	USA	USA:Washington, DC
470.775	Training set	2	public	SAMN04488280	PRJNA300270	S	R	NA	R	USA	USA:Washington, DC
470.777	Training set	2	public	SAMN04488281	PRJNA300270	S	R	NA	R	USA	USA:Washington, DC
470.777	Training set	2	public	SAMN04488282	PRJNA300270	S	R	NA	R	USA	USA:Washington, DC
470.786	Training set	2	public	SAMN04488289	PRJNA300270	S	R	NA	R	USA	USA:Washington, DC
470.811	Training set	2	public	SAMN04491042	PRJNA300270	R	R	NA	R	USA	USA:Washington, DC
470.744	Training set	2	public	SAMN04515390	PRJNA300270	S	R	NA	R	USA	USA:Washington, DC
470.748	Training set	2	public	SAMN04515392	PRJNA300270	S	R	NA	R	USA	USA:Washington, DC
470.769	Training set	2	public	SAMN04515402	PRJNA300270	S	R	NA	R	USA	USA:Washington, DC
470.782	Training set	2	public	SAMN04515409	PRJNA300270	S	R	NA	R	USA	USA:Washington, DC
470.759	Training set	2	public	SAMN04515793	PRJNA300270	S	R	NA	R	USA	USA:Washington, DC
470.768	Training set	2	public	SAMN04515800	PRJNA300270	S	NA	NA	S	USA	USA:Washington, DC
470.771	Training set	2	public	SAMN04515802	PRJNA300270	S	R	NA	R	USA	USA:Washington, DC
470.773	Training set	2	public	SAMN04515804	PRJNA300270	S	R	NA	R	USA	USA:Washington, DC
470.776	Training set	2	public	SAMN04515806	PRJNA300270	S	R	NA	R	USA	USA:Washington, DC
470.801	Training set	2	public	SAMN04525200	PRJNA300270	S	R	NA	R	USA	USA:Washington, DC
470.804	Training set	2	public	SAMN04525205	PRJNA300270	S	R	NA	R	USA	USA:Washington, DC
470.766	Training set	2	public	SAMN04544431	PRJNA300270	S	R	NA	R	USA	USA:Washington, DC
470.754	Training set	2	public	SAMN04545390	PRJNA300270	S	R	NA	R	USA	USA:Washington, DC
470.784	Training set	2	public	SAMN04545392	PRJNA300270	S	R	NA	R	USA	USA:Washington, DC
470.789	Training set	2	public	SAMN04545395	PRJNA300270	S	R	NA	R	USA	USA:Washington, DC
470.79	Training set	2	public	SAMN04545396	PRJNA300270	S	R	NA	R	USA	USA:Washington, DC
470.791	Training set	2	public	SAMN04545397	PRJNA300270	S	R	NA	R	USA	USA:Washington, DC
470.793	Training set	2	public	SAMN04545399	PRJNA300270	S	R	NA	R	USA	USA:Washington, DC
470.795	Training set	2	public	SAMN04545401	PRJNA300270	S	R	NA	R	USA	USA:Washington, DC
470.797	Training set	2	public	SAMN04545403	PRJNA300270	S	R	NA	R	USA	USA:Washington, DC
470.807	Training set	2	public	SAMN04545410	PRJNA300270	S	R	NA	R	USA	USA:Washington, DC
470.773	Training set	2	public	SAMN04546727	PRJNA300270	S	NA	NA	R	USA	USA:Washington, DC
470.781	Training set	2	public	SAMN04546730	PRJNA300270	S	R	NA	R	USA	USA:Washington, DC
470.754	Training set	2	public	SAMN04547090	PRJNA300270	S	R	NA	R	USA	USA:Washington, DC
470.786	Training set	2	public	SAMN04547093	PRJNA300270	S	R	NA	R	USA	USA:Washington, DC
470.788	Training set	2	public	SAMN04547094	PRJNA300270	S	R	NA	R	USA	USA:Washington, DC
470.789	Training set	2	public	SAMN04547095	PRJNA300270	S	R	NA	R	USA	USA:Washington, DC
470.796	Training set	2	public	SAMN04547101	PRJNA300270	S	R	NA	R	USA	USA:Washington, DC
470.797	Training set	2	public	SAMN04547102	PRJNA300270	S	R	NA	R	USA	USA:Washington, DC
470.799	Training set	2	public	SAMN04547103	PRJNA300270	S	R	NA	R	USA	USA:Washington, DC
470.802	Training set	2	public	SAMN04547105	PRJNA300270	S	R	NA	R	USA	USA:Washington, DC
470.784	Training set	2	public	SAMN04549259	PRJNA300270	S	R	NA	R	USA	USA:Washington, DC
470.792	Training set	2	public	SAMN04549264	PRJNA300270	S	R	NA	R	USA	USA:Washington, DC
470.794	Training set	2	public	SAMN04549266	PRJNA300270	S	R	NA	R	USA	USA:Washington, DC
470.798	Training set	2	public	SAMN04549269	PRJNA300270	S	S	NA	S	USA	USA:Washington, DC
470.807	Training set	2	public	SAMN04549275	PRJNA300270	S	R	NA	R	USA	USA:Washington, DC
470.784	Training set	2	public	SAMN04549302	PRJNA300270	S	R	NA	R	USA	USA:Washington, DC
470.791	Training set	2	public	SAMN04549306	PRJNA300270	S	R	NA	R	USA	USA:Washington, DC
470.792	Training set	2	public	SAMN04549307	PRJNA300270	S	R	NA	R	USA	USA:Washington, DC
470.798	Training set	2	public	SAMN04549311	PRJNA300270	S	R	NA	R	USA	USA:Washington, DC
470.799	Training set	2	public	SAMN04549312	PRJNA300270	S	R	NA	R	USA	USA:Washington, DC
470.8	Training set	2	public	SAMN04549313	PRJNA300270	S	R	NA	R	USA	USA:Washington, DC
470.802	Training set	2	public	SAMN04549314	PRJNA300270	S	R	NA	R	USA	USA:Washington, DC
470.803	Training set	2	public	SAMN04549315	PRJNA300270	S	R	NA	R	USA	USA:Washington, DC
470.807	Training set	2	public	SAMN04549318	PRJNA300270	S	R	NA	R	USA	USA:Washington, DC
470.753	Training set	2	public	SAMN04549499	PRJNA300270	S	NA	NA	R	USA	USA:Washington, DC
470.787	Training set	2	public	SAMN04549502	PRJNA300270	S	NA	NA	R	USA	USA:Washington, DC
470.791	Training set	2	public	SAMN04549506	PRJNA300270	S	R	NA	R	USA	USA:Washington, DC
470.794	Training set	2	public	SAMN04549509	PRJNA300270	S	R	NA	R	USA	USA:Washington, DC
470.797	Training set	2	public	SAMN04549510	PRJNA300270	S	R	NA	R	USA	USA:Washington, DC
470.803	Training set	2	public	SAMN04549514	PRJNA300270	S	R	NA	R	USA	USA:Washington, DC
470.749	Training set	2	public	SAMN04549546	PRJNA300270	S	R	NA	R	USA	USA:Washington, DC
470.753	Training set	2	public	SAMN04549547	PRJNA300270	S	R	NA	R	USA	USA:Washington, DC
470.788	Training set	2	public	SAMN04549550	PRJNA300270	S	R	NA	R	USA	USA:Washington, DC
470.797	Training set	2	public	SAMN04549557	PRJNA300270	S	R	NA	R	USA	USA:Washington, DC
470.802	Training set	2	public	SAMN04549560	PRJNA300270	S	R	NA	R	USA	USA:Washington, DC
470.803	Training set	2	public	SAMN04549561	PRJNA300270	S	R	NA	R	USA	USA:Washington, DC
470.805	Training set	2	public	SAMN04549562	PRJNA300270	S	R	NA	R	USA	USA:Washington, DC
470.755	Training set	2	public	SAMN04549827	PRJNA300270	S	R	NA	R	USA	USA:Washington, DC
470.791	Training set	2	public	SAMN04549833	PRJNA300270	S	R	NA	R	USA	USA:Washington, DC
470.792	Training set	2	public	SAMN04549834	PRJNA300270	S	R	NA	R	USA	USA:Washington, DC
470.794	Training set	2	public	SAMN04549835	PRJNA300270	S	R	NA	R	USA	USA:Washington, DC
470.797	Training set	2	public	SAMN04549837	PRJNA300270	S	R	NA	R	USA	USA:Washington, DC
470.798	Training set	2	public	SAMN04549838	PRJNA300270	S	R	NA	R	USA	USA:Washington, DC
470.8	Training set	2	public	SAMN04549839	PRJNA300270	S	R	NA	R	USA	USA:Washington, DC
470.801	Training set	2	public	SAMN04549840	PRJNA300270	S	R	NA	R	USA	USA:Washington, DC
470.802	Training set	2	public	SAMN04549841	PRJNA300270	S	R	NA	R	USA	USA:Washington, DC
470.804	Training set	2	public	SAMN04549842	PRJNA300270	S	R	NA	R	USA	USA:Washington, DC
470.806	Training set	2	public	SAMN04549844	PRJNA300270	S	R	NA	R	USA	USA:Washington, DC
470.755	Training set	2	public	SAMN04549868	PRJNA300270	S	R	NA	R	USA	USA:Washington, DC
470.785	Training set	2	public	SAMN04549869	PRJNA300270	S	R	NA	R	USA	USA:Washington, DC
470.789	Training set	2	public	SAMN04549872	PRJNA300270	S	R	NA	R	USA	USA:Washington, DC
470.791	Training set	2	public	SAMN04549873	PRJNA300270	S	R	NA	R	USA	USA:Washington, DC
470.792	Training set	2	public	SAMN04549874	PRJNA300270	S	R	NA	R	USA	USA:Washington, DC
470.797	Training set	2	public	SAMN04549878	PRJNA300270	S	R	NA	R	USA	USA:Washington, DC
470.801	Training set	2	public	SAMN04549881	PRJNA300270	S	R	NA	R	USA	USA:Washington, DC
470.787	Training set	2	public	SAMN04550081	PRJNA300270	S	R	NA	R	USA	USA:Washington, DC
470.791	Training set	2	public	SAMN04550084	PRJNA300270	S	R	NA	R	USA	USA:Washington, DC
470.791	Training set	2	public	SAMN04550085	PRJNA300270	S	R	NA	R	USA	USA:Washington, DC
470.793	Training set	2	public	SAMN04550086	PRJNA300270	S	R	NA	R	USA	USA:Washington, DC
470.795	Training set	2	public	SAMN04550088	PRJNA300270	S	R	NA	R	USA	USA:Washington, DC
470.796	Training set	2	public	SAMN04550089	PRJNA300270	S	R	NA	R	USA	USA:Washington, DC
470.798	Training set	2	public	SAMN04550090	PRJNA300270	S	R	NA	R	USA	USA:Washington, DC
470.8	Training set	2	public	SAMN04550091	PRJNA300270	S	R	NA	R	USA	USA:Washington, DC
470.754	Training set	2	public	SAMN04550107	PRJNA300270	S	R	NA	R	USA	USA:Washington, DC
470.784	Training set	2	public	SAMN04550109	PRJNA300270	S	R	NA	R	USA	USA:Washington, DC
470.789	Training set	2	public	SAMN04550112	PRJNA300270	S	R	NA	R	USA	USA:Washington, DC
470.791	Training set	2	public	SAMN04550114	PRJNA300270	S	R	NA	R	USA	USA:Washington, DC
470.8	Training set	2	public	SAMN04550119	PRJNA300270	S	R	NA	R	USA	USA:Washington, DC
470.804	Training set	2	public	SAMN04550122	PRJNA300270	S	R	NA	R	USA	USA:Washington, DC
470.745	Training set	2	public	SAMN04555174	PRJNA300270	S	R	NA	R	USA	USA:Washington, DC
470.748	Training set	2	public	SAMN04555176	PRJNA300270	S	R	NA	R	USA	USA:Washington, DC
470.761	Training set	2	public	SAMN04555178	PRJNA300270	S	R	NA	R	USA	USA:Washington, DC
470.767	Training set	2	public	SAMN04555183	PRJNA300270	S	NA	NA	R	USA	USA:Washington, DC
470.768	Training set	2	public	SAMN04555184	PRJNA300270	S	R	NA	R	USA	USA:Washington, DC
470.771	Training set	2	public	SAMN04555187	PRJNA300270	S	R	NA	R	USA	USA:Washington, DC
470.808	Training set	2	public	SAMN04555192	PRJNA300270	R	R	NA	R	USA	USA:Washington, DC
470.745	Training set	2	public	SAMN04555194	PRJNA300270	S	R	NA	R	USA	USA:Washington, DC
470.769	Training set	2	public	SAMN04555204	PRJNA300270	S	R	NA	R	USA	USA:Washington, DC
470.773	Training set	2	public	SAMN04555207	PRJNA300270	S	NA	NA	R	USA	USA:Washington, DC
470.776	Training set	2	public	SAMN04555209	PRJNA300270	S	R	NA	R	USA	USA:Washington, DC
470.776	Training set	2	public	SAMN04555210	PRJNA300270	S	R	NA	R	USA	USA:Washington, DC
470.778	Training set	2	public	SAMN04555211	PRJNA300270	S	R	NA	R	USA	USA:Washington, DC
470.78	Training set	2	public	SAMN04555212	PRJNA300270	S	R	NA	R	USA	USA:Washington, DC
470.759	Training set	2	public	SAMN04555218	PRJNA300270	S	R	NA	R	USA	USA:Washington, DC
470.763	Training set	2	public	SAMN04555222	PRJNA300270	S	R	NA	R	USA	USA:Washington, DC
470.766	Training set	2	public	SAMN04555224	PRJNA300270	S	R	NA	R	USA	USA:Washington, DC
470.767	Training set	2	public	SAMN04555225	PRJNA300270	S	R	NA	R	USA	USA:Washington, DC
470.77	Training set	2	public	SAMN04555226	PRJNA300270	S	R	NA	R	USA	USA:Washington, DC
470.743	Training set	2	public	SAMN04555289	PRJNA300270	S	R	NA	R	USA	USA:Washington, DC
470.745	Training set	2	public	SAMN04555290	PRJNA300270	S	R	NA	R	USA	USA:Washington, DC
470.748	Training set	2	public	SAMN04555292	PRJNA300270	S	R	NA	R	USA	USA:Washington, DC
470.76	Training set	2	public	SAMN04555294	PRJNA300270	S	R	NA	R	USA	USA:Washington, DC
470.761	Training set	2	public	SAMN04555295	PRJNA300270	S	R	NA	R	USA	USA:Washington, DC
470.769	Training set	2	public	SAMN04555301	PRJNA300270	S	R	NA	R	USA	USA:Washington, DC
470.773	Training set	2	public	SAMN04555304	PRJNA300270	S	R	NA	R	USA	USA:Washington, DC
470.777	Training set	2	public	SAMN04555307	PRJNA300270	S	R	NA	R	USA	USA:Washington, DC
470.748	Training set	2	public	SAMN04555481	PRJNA300270	S	R	NA	R	USA	USA:Washington, DC
470.763	Training set	2	public	SAMN04555486	PRJNA300270	S	R	NA	R	USA	USA:Washington, DC
470.765	Training set	2	public	SAMN04555488	PRJNA300270	S	R	NA	R	USA	USA:Washington, DC
470.769	Training set	2	public	SAMN04555491	PRJNA300270	S	R	NA	R	USA	USA:Washington, DC
470.772	Training set	2	public	SAMN04555494	PRJNA300270	S	NA	NA	R	USA	USA:Washington, DC
470.776	Training set	2	public	SAMN04555497	PRJNA300270	S	R	NA	R	USA	USA:Washington, DC
470.778	Training set	2	public	SAMN04555498	PRJNA300270	S	R	NA	R	USA	USA:Washington, DC
470.743	Training set	2	public	SAMN04555501	PRJNA300270	S	R	NA	R	USA	USA:Washington, DC
470.745	Training set	2	public	SAMN04555502	PRJNA300270	S	R	NA	R	USA	USA:Washington, DC
470.76	Training set	2	public	SAMN04555505	PRJNA300270	S	R	NA	R	USA	USA:Washington, DC
470.763	Training set	2	public	SAMN04555508	PRJNA300270	S	R	NA	R	USA	USA:Washington, DC
470.764	Training set	2	public	SAMN04555509	PRJNA300270	S	R	NA	R	USA	USA:Washington, DC
470.765	Training set	2	public	SAMN04555510	PRJNA300270	S	R	NA	R	USA	USA:Washington, DC
470.775	Training set	2	public	SAMN04555517	PRJNA300270	S	NA	NA	R	USA	USA:Washington, DC
470.778	Training set	2	public	SAMN04555519	PRJNA300270	S	R	NA	R	USA	USA:Washington, DC
470.78	Training set	2	public	SAMN04555520	PRJNA300270	S	R	NA	R	USA	USA:Washington, DC
470.808	Training set	2	public	SAMN04555521	PRJNA300270	R	R	NA	R	USA	USA:Washington, DC
470.745	Training set	2	public	SAMN04568502	PRJNA300270	S	R	NA	R	USA	USA:Washington, DC
470.769	Training set	2	public	SAMN04568514	PRJNA300270	S	NA	NA	R	USA	USA:Washington, DC
470.774	Training set	2	public	SAMN04568518	PRJNA300270	S	R	NA	R	USA	USA:Washington, DC
470.78	Training set	2	public	SAMN04568521	PRJNA300270	S	R	NA	R	USA	USA:Washington, DC
470.809	Training set	3	public	SAMN04445873	PRJNA300270	NA	R	NA	R	USA	USA:Washington, DC
470.809	Training set	3	public	SAMN04445874	PRJNA300270	NA	R	NA	R	USA	USA:Washington, DC
470.81	Training set	3	public	SAMN04445875	PRJNA300270	NA	R	NA	R	USA	USA:Washington, DC
470.808	Training set	3	public	SAMN04446462	PRJNA300270	R	R	NA	R	USA	USA:Washington, DC
470.779	Training set	3	public	SAMN04446473	PRJNA300270	NA	NA	NA	R	USA	USA:Washington, DC
470.785	Training set	3	public	SAMN04447714	PRJNA300270	R	R	NA	R	USA	USA:Washington, DC
470.764	Training set	3	public	SAMN04448596	PRJNA300270	S	R	NA	R	USA	USA:Washington, DC
470.75	Training set	3	public	SAMN04450954	PRJNA300270	NA	R	NA	R	USA	USA:Washington, DC
470.809	Training set	3	public	SAMN04450970	PRJNA300270	S	R	NA	R	USA	USA:Washington, DC
470.81	Training set	3	public	SAMN04450972	PRJNA300270	NA	R	NA	R	USA	USA:Washington, DC
470.81	Training set	3	public	SAMN04450973	PRJNA300270	NA	R	NA	R	USA	USA:Washington, DC
470.81	Training set	3	public	SAMN04450974	PRJNA300270	NA	R	NA	R	USA	USA:Washington, DC
470.81	Training set	3	public	SAMN04450975	PRJNA300270	NA	R	NA	R	USA	USA:Washington, DC
470.81	Training set	3	public	SAMN04450976	PRJNA300270	NA	R	NA	R	USA	USA:Washington, DC
470.743	Training set	3	public	SAMN04485908	PRJNA300270	S	R	NA	R	USA	USA:Washington, DC
470.748	Training set	3	public	SAMN04485915	PRJNA300270	S	R	NA	R	USA	USA:Washington, DC
470.749	Training set	3	public	SAMN04485917	PRJNA300270	S	R	NA	R	USA	USA:Washington, DC
470.808	Training set	3	public	SAMN04485918	PRJNA300270	S	R	NA	R	USA	USA:Washington, DC
470.75	Training set	3	public	SAMN04487132	PRJNA300270	S	R	NA	R	USA	USA:Washington, DC
470.75	Training set	3	public	SAMN04487133	PRJNA300270	S	R	NA	R	USA	USA:Washington, DC
470.754	Training set	3	public	SAMN04487145	PRJNA300270	S	R	NA	R	USA	USA:Washington, DC
470.755	Training set	3	public	SAMN04487147	PRJNA300270	S	R	NA	R	USA	USA:Washington, DC
470.762	Training set	3	public	SAMN04488272	PRJNA300270	S	R	NA	R	USA	USA:Washington, DC
470.764	Training set	3	public	SAMN04488274	PRJNA300270	S	R	NA	R	USA	USA:Washington, DC
470.766	Training set	3	public	SAMN04488275	PRJNA300270	S	R	NA	R	USA	USA:Washington, DC
470.785	Training set	3	public	SAMN04488287	PRJNA300270	S	R	NA	R	USA	USA:Washington, DC
470.793	Training set	3	public	SAMN04488293	PRJNA300270	S	R	NA	R	USA	USA:Washington, DC
470.76	Training set	3	public	SAMN04515395	PRJNA300270	S	R	NA	R	USA	USA:Washington, DC
470.762	Training set	3	public	SAMN04515397	PRJNA300270	S	R	NA	R	USA	USA:Washington, DC
470.766	Training set	3	public	SAMN04515400	PRJNA300270	S	R	NA	R	USA	USA:Washington, DC
470.774	Training set	3	public	SAMN04515406	PRJNA300270	S	R	NA	R	USA	USA:Washington, DC
470.777	Training set	3	public	SAMN04515408	PRJNA300270	S	R	NA	R	USA	USA:Washington, DC
470.745	Training set	3	public	SAMN04515790	PRJNA300270	S	NA	NA	R	USA	USA:Washington, DC
470.77	Training set	3	public	SAMN04515801	PRJNA300270	S	R	NA	R	USA	USA:Washington, DC
470.796	Training set	3	public	SAMN04525191	PRJNA300270	S	R	NA	R	USA	USA:Washington, DC
470.799	Training set	3	public	SAMN04525195	PRJNA300270	S	R	NA	R	USA	USA:Washington, DC
470.799	Training set	3	public	SAMN04525196	PRJNA300270	S	R	NA	R	USA	USA:Washington, DC
470.8	Training set	3	public	SAMN04525197	PRJNA300270	S	R	NA	R	USA	USA:Washington, DC
470.803	Training set	3	public	SAMN04525203	PRJNA300270	S	R	NA	R	USA	USA:Washington, DC
470.805	Training set	3	public	SAMN04525206	PRJNA300270	S	R	NA	R	USA	USA:Washington, DC
470.765	Training set	3	public	SAMN04544430	PRJNA300270	S	R	NA	R	USA	USA:Washington, DC
470.749	Training set	3	public	SAMN04545389	PRJNA300270	S	R	NA	R	USA	USA:Washington, DC
470.786	Training set	3	public	SAMN04545393	PRJNA300270	S	R	NA	R	USA	USA:Washington, DC
470.799	Training set	3	public	SAMN04545404	PRJNA300270	S	R	NA	R	USA	USA:Washington, DC
470.744	Training set	3	public	SAMN04546716	PRJNA300270	S	R	NA	R	USA	USA:Washington, DC
470.745	Training set	3	public	SAMN04546717	PRJNA300270	S	R	NA	R	USA	USA:Washington, DC
470.749	Training set	3	public	SAMN04546719	PRJNA300270	S	R	NA	R	USA	USA:Washington, DC
470.772	Training set	3	public	SAMN04546726	PRJNA300270	S	R	NA	R	USA	USA:Washington, DC
470.776	Training set	3	public	SAMN04546728	PRJNA300270	S	R	NA	R	USA	USA:Washington, DC
470.779	Training set	3	public	SAMN04546729	PRJNA300270	S	R	NA	R	USA	USA:Washington, DC
470.809	Training set	3	public	SAMN04546731	PRJNA300270	NA	R	NA	R	USA	USA:Washington, DC
470.793	Training set	3	public	SAMN04547098	PRJNA300270	S	R	NA	R	USA	USA:Washington, DC
470.79	Training set	3	public	SAMN04549263	PRJNA300270	S	R	NA	R	USA	USA:Washington, DC
470.799	Training set	3	public	SAMN04549270	PRJNA300270	S	R	NA	R	USA	USA:Washington, DC
470.805	Training set	3	public	SAMN04549274	PRJNA300270	S	R	NA	R	USA	USA:Washington, DC
470.749	Training set	3	public	SAMN04549300	PRJNA300270	S	R	NA	R	USA	USA:Washington, DC
470.788	Training set	3	public	SAMN04549303	PRJNA300270	S	R	NA	R	USA	USA:Washington, DC
470.79	Training set	3	public	SAMN04549305	PRJNA300270	S	R	NA	R	USA	USA:Washington, DC
470.804	Training set	3	public	SAMN04549316	PRJNA300270	S	R	NA	R	USA	USA:Washington, DC
470.741	Training set	3	public	SAMN04549497	PRJNA300270	S	R	NA	R	USA	USA:Washington, DC
470.749	Training set	3	public	SAMN04549498	PRJNA300270	S	R	NA	R	USA	USA:Washington, DC
470.789	Training set	3	public	SAMN04549504	PRJNA300270	S	R	NA	R	USA	USA:Washington, DC
470.79	Training set	3	public	SAMN04549505	PRJNA300270	S	R	NA	R	USA	USA:Washington, DC
470.793	Training set	3	public	SAMN04549508	PRJNA300270	S	R	NA	R	USA	USA:Washington, DC
470.799	Training set	3	public	SAMN04549512	PRJNA300270	S	R	NA	R	USA	USA:Washington, DC
470.802	Training set	3	public	SAMN04549513	PRJNA300270	S	R	NA	R	USA	USA:Washington, DC
470.791	Training set	3	public	SAMN04549552	PRJNA300270	S	R	NA	R	USA	USA:Washington, DC
470.8	Training set	3	public	SAMN04549558	PRJNA300270	S	R	NA	R	USA	USA:Washington, DC
470.75	Training set	3	public	SAMN04549825	PRJNA300270	S	R	NA	R	USA	USA:Washington, DC
470.754	Training set	3	public	SAMN04549826	PRJNA300270	S	R	NA	R	USA	USA:Washington, DC
470.789	Training set	3	public	SAMN04549830	PRJNA300270	S	R	NA	R	USA	USA:Washington, DC
470.743	Training set	3	public	SAMN04549865	PRJNA300270	S	R	NA	R	USA	USA:Washington, DC
470.75	Training set	3	public	SAMN04549866	PRJNA300270	S	R	NA	R	USA	USA:Washington, DC
470.798	Training set	3	public	SAMN04549879	PRJNA300270	S	R	NA	R	USA	USA:Washington, DC
470.803	Training set	3	public	SAMN04549883	PRJNA300270	S	R	NA	R	USA	USA:Washington, DC
470.805	Training set	3	public	SAMN04549884	PRJNA300270	S	R	NA	R	USA	USA:Washington, DC
470.783	Training set	3	public	SAMN04550079	PRJNA300270	S	R	NA	R	USA	USA:Washington, DC
470.806	Training set	3	public	SAMN04550095	PRJNA300270	S	R	NA	R	USA	USA:Washington, DC
470.75	Training set	3	public	SAMN04550106	PRJNA300270	S	R	NA	R	USA	USA:Washington, DC
470.747	Training set	3	public	SAMN04555175	PRJNA300270	S	R	NA	R	USA	USA:Washington, DC
470.762	Training set	3	public	SAMN04555179	PRJNA300270	S	R	NA	R	USA	USA:Washington, DC
470.764	Training set	3	public	SAMN04555181	PRJNA300270	S	R	NA	R	USA	USA:Washington, DC
470.773	Training set	3	public	SAMN04555188	PRJNA300270	S	R	NA	R	USA	USA:Washington, DC
470.775	Training set	3	public	SAMN04555190	PRJNA300270	S	R	NA	R	USA	USA:Washington, DC
470.747	Training set	3	public	SAMN04555195	PRJNA300270	S	R	NA	R	USA	USA:Washington, DC
470.748	Training set	3	public	SAMN04555196	PRJNA300270	S	R	NA	R	USA	USA:Washington, DC
470.764	Training set	3	public	SAMN04555200	PRJNA300270	S	R	NA	R	USA	USA:Washington, DC
470.766	Training set	3	public	SAMN04555201	PRJNA300270	S	R	NA	R	USA	USA:Washington, DC
470.808	Training set	3	public	SAMN04555213	PRJNA300270	R	R	NA	R	USA	USA:Washington, DC
470.748	Training set	3	public	SAMN04555217	PRJNA300270	S	R	NA	R	USA	USA:Washington, DC
470.762	Training set	3	public	SAMN04555221	PRJNA300270	S	R	NA	R	USA	USA:Washington, DC
470.765	Training set	3	public	SAMN04555223	PRJNA300270	S	R	NA	R	USA	USA:Washington, DC
470.779	Training set	3	public	SAMN04555233	PRJNA300270	S	R	NA	R	USA	USA:Washington, DC
470.809	Training set	3	public	SAMN04555234	PRJNA300270	R	R	NA	R	USA	USA:Washington, DC
470.763	Training set	3	public	SAMN04555297	PRJNA300270	S	R	NA	R	USA	USA:Washington, DC
470.765	Training set	3	public	SAMN04555298	PRJNA300270	S	R	NA	R	USA	USA:Washington, DC
470.771	Training set	3	public	SAMN04555302	PRJNA300270	S	R	NA	R	USA	USA:Washington, DC
470.776	Training set	3	public	SAMN04555306	PRJNA300270	S	R	NA	R	USA	USA:Washington, DC
470.779	Training set	3	public	SAMN04555308	PRJNA300270	S	R	NA	R	USA	USA:Washington, DC
470.781	Training set	3	public	SAMN04555309	PRJNA300270	S	R	NA	R	USA	USA:Washington, DC
470.809	Training set	3	public	SAMN04555310	PRJNA300270	NA	R	NA	R	USA	USA:Washington, DC
470.761	Training set	3	public	SAMN04555485	PRJNA300270	S	R	NA	R	USA	USA:Washington, DC
470.77	Training set	3	public	SAMN04555492	PRJNA300270	S	R	NA	R	USA	USA:Washington, DC
470.771	Training set	3	public	SAMN04555493	PRJNA300270	S	R	NA	R	USA	USA:Washington, DC
470.78	Training set	3	public	SAMN04555499	PRJNA300270	S	R	NA	R	USA	USA:Washington, DC
470.77	Training set	3	public	SAMN04555513	PRJNA300270	S	R	NA	R	USA	USA:Washington, DC
470.771	Training set	3	public	SAMN04555514	PRJNA300270	S	R	NA	R	USA	USA:Washington, DC
470.774	Training set	3	public	SAMN04555516	PRJNA300270	S	R	NA	R	USA	USA:Washington, DC
470.776	Training set	3	public	SAMN04555518	PRJNA300270	S	R	NA	R	USA	USA:Washington, DC
470.763	Training set	3	public	SAMN04568509	PRJNA300270	S	R	NA	R	USA	USA:Washington, DC
470.764	Training set	3	public	SAMN04568510	PRJNA300270	S	R	NA	R	USA	USA:Washington, DC
470.765	Training set	3	public	SAMN04568511	PRJNA300270	S	R	NA	R	USA	USA:Washington, DC
470.766	Training set	3	public	SAMN04568512	PRJNA300270	S	R	NA	R	USA	USA:Washington, DC
470.771	Training set	3	public	SAMN04568516	PRJNA300270	S	R	NA	R	USA	USA:Washington, DC
470.772	Training set	3	public	SAMN04568517	PRJNA300270	S	R	NA	R	USA	USA:Washington, DC
470.775	Training set	3	public	SAMN04568519	PRJNA300270	S	R	NA	R	USA	USA:Washington, DC
470.783	Training set	3	public	SAMN04568522	PRJNA300270	S	R	NA	R	USA	USA:Washington, DC
470.156	Training set	10	public	SAMN04229822	PRJNA300270	S	NA	NA	S	USA	USA:Washington, DC
470.156	Training set	10	public	SAMN04229823	PRJNA300270	S	S	NA	R	USA	USA:Washington, DC
470.156	Training set	10	public	SAMN04229825	PRJNA300270	S	R	NA	S	USA	USA: Washington, DC
470.156	Training set	10	public	SAMN04229826	PRJNA300270	R	R	NA	S	USA	USA:Washington, DC
470.756	Training set	10	public	SAMN04480659	PRJNA300270	S	S	NA	NA	USA	USA:Washington, DC
470.761	Training set	10	public	SAMN04515396	PRJNA300270	S	NA	NA	S	USA	USA:Washington, DC
470.755	Training set	10	public	SAMN04545391	PRJNA300270	S	S	NA	R	USA	USA:Washington, DC
470.805	Training set	10	public	SAMN04545409	PRJNA300270	S	R	NA	R	USA	USA:Washington, DC
470.753	Training set	10	public	SAMN04549256	PRJNA300270	S	R	NA	S	USA	USA:Washington, DC
470.755	Training set	10	public	SAMN04549257	PRJNA300270	S	R	NA	R	USA	USA:Washington, DC
470.767	Training set	10	public	SAMN04555490	PRJNA300270	S	S	NA	R	USA	USA:Washington, DC
470.742	Training set	16	public	SAMN04485905	PRJNA300270	S	NA	NA	R	USA	USA:Washington, DC
470.759	Training set	16	public	SAMN04488268	PRJNA300270	S	NA	NA	R	USA	USA:Washington, DC
470.757	Training set	19	public	SAMN04450966	PRJNA300270	S	R	NA	R	USA	USA:Washington, DC
470.757	Training set	19	public	SAMN04450967	PRJNA300270	S	R	NA	R	USA	USA:Washington, DC
470.754	Training set	19	public	SAMN04487144	PRJNA300270	S	R	NA	R	USA	USA:Washington, DC
470.76	Training set	19	public	SAMN04488270	PRJNA300270	S	R	NA	R	USA	USA:Washington, DC
470.76	Training set	19	public	SAMN04515794	PRJNA300270	S	R	NA	R	USA	USA:Washington, DC
470.795	Training set	19	public	SAMN04525190	PRJNA300270	S	R	NA	R	USA	USA:Washington, DC
470.805	Training set	19	public	SAMN04525207	PRJNA300270	S	R	NA	R	USA	USA:Washington, DC
470.759	Training set	19	public	SAMN04544429	PRJNA300270	S	R	NA	R	USA	USA:Washington, DC
470.761	Training set	19	public	SAMN04546721	PRJNA300270	S	R	NA	R	USA	USA:Washington, DC
470.762	Training set	19	public	SAMN04546722	PRJNA300270	S	R	NA	R	USA	USA:Washington, DC
470.768	Training set	19	public	SAMN04546724	PRJNA300270	S	R	NA	R	USA	USA:Washington, DC
470.806	Training set	19	public	SAMN04549563	PRJNA300270	S	R	NA	R	USA	USA:Washington, DC
470.805	Training set	19	public	SAMN04549843	PRJNA300270	S	R	NA	R	USA	USA:Washington, DC
470.801	Training set	19	public	SAMN04550092	PRJNA300270	S	R	NA	R	USA	USA:Washington, DC
470.769	Training set	19	public	SAMN04555185	PRJNA300270	S	R	NA	R	USA	USA:Washington, DC
470.761	Training set	19	public	SAMN04555198	PRJNA300270	S	R	NA	R	USA	USA:Washington, DC
470.767	Training set	19	public	SAMN04555299	PRJNA300270	S	R	NA	R	USA	USA:Washington, DC
470.768	Training set	19	public	SAMN04555300	PRJNA300270	S	R	NA	R	USA	USA:Washington, DC
470.767	Training set	19	public	SAMN04555511	PRJNA300270	S	R	NA	R	USA	USA:Washington, DC
470.761	Training set	19	public	SAMN04568507	PRJNA300270	S	R	NA	R	USA	USA:Washington, DC
470.743	Training set	20	public	SAMN04446542	PRJNA300270	R	R	NA	R	USA	USA:Washington, DC
470.745	Training set	20	public	SAMN04446547	PRJNA300270	R	R	NA	R	USA	USA:Washington, DC
470.802	Training set	20	public	SAMN04491040	PRJNA300270	R	R	NA	R	USA	USA:Washington, DC
470.753	Training set	20	public	SAMN04547089	PRJNA300270	S	R	NA	R	USA	USA:Washington, DC
470.8	Training set	23	public	SAMN04525198	PRJNA300270	S	R	NA	NA	USA	USA:Washington, DC
470.808	Training set	25	public	SAMN04446460	PRJNA300270	R	NA	NA	R	USA	USA:Washington, DC
470.81	Training set	25	public	SAMN04446464	PRJNA300270	R	NA	NA	R	USA	USA:Washington, DC
470.742	Training set	25	public	SAMN04446541	PRJNA300270	R	NA	NA	R	USA	USA:Washington, DC
470.744	Training set	25	public	SAMN04446543	PRJNA300270	R	NA	NA	R	USA	USA:Washington, DC
470.744	Training set	25	public	SAMN04446545	PRJNA300270	R	NA	NA	R	USA	USA:Washington, DC
470.744	Training set	25	public	SAMN04446546	PRJNA300270	R	NA	NA	R	USA	USA:Washington, DC
470.807	Training set	25	public	SAMN04446559	PRJNA300270	R	NA	NA	R	USA	USA:Washington, DC
470.782	Training set	25	public	SAMN04488284	PRJNA300270	S	NA	NA	R	USA	USA:Washington, DC
470.782	Training set	25	public	SAMN04488285	PRJNA300270	S	R	NA	R	USA	USA:Washington, DC
470.786	Training set	25	public	SAMN04488290	PRJNA300270	S	R	NA	NA	USA	USA:Washington, DC
470.785	Training set	25	public	SAMN04491441	PRJNA300270	R	NA	NA	R	USA	USA:Washington, DC
470.793	Training set	25	public	SAMN04491445	PRJNA300270	R	NA	NA	R	USA	USA:Washington, DC
470.795	Training set	25	public	SAMN04491447	PRJNA300270	R	NA	NA	R	USA	USA:Washington, DC
470.796	Training set	25	public	SAMN04491449	PRJNA300270	R	NA	NA	R	USA	USA:Washington, DC
470.798	Training set	25	public	SAMN04491450	PRJNA300270	S	S	NA	S	USA	USA:Washington, DC
470.799	Training set	25	public	SAMN04491453	PRJNA300270	R	NA	NA	R	USA	USA:Washington, DC
470.801	Training set	25	public	SAMN04491454	PRJNA300270	R	NA	NA	R	USA	USA:Washington, DC
470.775	Training set	25	public	SAMN04515407	PRJNA300270	S	R	NA	R	USA	USA:Washington, DC
470.762	Training set	25	public	SAMN04515795	PRJNA300270	S	R	NA	NA	USA	USA:Washington, DC
470.797	Training set	25	public	SAMN04525193	PRJNA300270	S	R	NA	R	USA	USA:Washington, DC
470.79	Training set	25	public	SAMN04547096	PRJNA300270	S	R	NA	R	USA	USA:Washington, DC
470.789	Training set	25	public	SAMN04549262	PRJNA300270	S	R	NA	R	USA	USA:Washington, DC
470.804	Training set	25	public	SAMN04549273	PRJNA300270	S	R	NA	R	USA	USA:Washington, DC
470.806	Training set	25	public	SAMN04549317	PRJNA300270	S	R	NA	R	USA	USA:Washington, DC
470.792	Training set	25	public	SAMN04549507	PRJNA300270	S	R	NA	R	USA	USA:Washington, DC
470.785	Training set	25	public	SAMN04549828	PRJNA300270	S	R	NA	R	USA	USA:Washington, DC
470.796	Training set	25	public	SAMN04549877	PRJNA300270	S	R	NA	R	USA	USA:Washington, DC
470.804	Training set	25	public	SAMN04550093	PRJNA300270	S	R	NA	R	USA	USA:Washington, DC
470.79	Training set	25	public	SAMN04550113	PRJNA300270	S	R	NA	R	USA	USA:Washington, DC
470.747	Training set	25	public	SAMN04555216	PRJNA300270	S	S	NA	S	USA	USA:Washington, DC
470.762	Training set	25	public	SAMN04568508	PRJNA300270	S	NA	NA	S	USA	USA:Washington, DC
470.747	Training set	32	public	SAMN04446439	PRJNA300270	S	NA	NA	R	USA	USA:Washington, DC
470.747	Training set	32	public	SAMN04446440	PRJNA300270	NA	NA	NA	R	USA	USA:Washington, DC
470.763	Training set	32	public	SAMN04446442	PRJNA300270	NA	NA	NA	R	USA	USA:Washington, DC
470.767	Training set	32	public	SAMN04446443	PRJNA300270	NA	NA	NA	S	USA	USA:Washington, DC
470.782	Training set	32	public	SAMN04446445	PRJNA300270	R	NA	NA	R	USA	USA:Washington, DC
470.786	Training set	32	public	SAMN04446447	PRJNA300270	R	NA	NA	R	USA	USA:Washington, DC
470.792	Training set	32	public	SAMN04446448	PRJNA300270	NA	NA	NA	R	USA	USA:Washington, DC
470.798	Training set	32	public	SAMN04446449	PRJNA300270	NA	NA	NA	R	USA	USA:Washington, DC
470.757	Training set	32	public	SAMN04446468	PRJNA300270	S	NA	NA	R	USA	USA:Washington, DC
470.765	Training set	32	public	SAMN04446469	PRJNA300270	S	NA	NA	R	USA	USA:Washington, DC
470.768	Training set	32	public	SAMN04446471	PRJNA300270	R	S	NA	NA	USA	USA:Washington, DC
470.776	Training set	32	public	SAMN04446472	PRJNA300270	S	NA	NA	R	USA	USA:Washington, DC
470.781	Training set	32	public	SAMN04446474	PRJNA300270	NA	NA	NA	R	USA	USA:Washington, DC
470.784	Training set	32	public	SAMN04446475	PRJNA300270	R	NA	NA	R	USA	USA:Washington, DC
470.785	Training set	32	public	SAMN04446476	PRJNA300270	NA	NA	NA	R	USA	USA:Washington, DC
470.788	Training set	32	public	SAMN04446477	PRJNA300270	R	NA	NA	R	USA	USA:Washington, DC
470.764	Training set	32	public	SAMN04447699	PRJNA300270	R	NA	NA	R	USA	USA:Washington, DC
470.773	Training set	32	public	SAMN04447701	PRJNA300270	R	R	NA	R	USA	USA:Washington, DC
470.774	Training set	32	public	SAMN04447702	PRJNA300270	NA	NA	NA	R	USA	USA:Washington, DC
470.775	Training set	32	public	SAMN04447703	PRJNA300270	NA	NA	NA	R	USA	USA:Washington, DC
470.778	Training set	32	public	SAMN04447704	PRJNA300270	NA	NA	NA	R	USA	USA:Washington, DC
470.778	Training set	32	public	SAMN04447705	PRJNA300270	R	NA	NA	R	USA	USA:Washington, DC
470.78	Training set	32	public	SAMN04447707	PRJNA300270	R	NA	NA	R	USA	USA:Washington, DC
470.78	Training set	32	public	SAMN04447708	PRJNA300270	R	NA	NA	R	USA	USA:Washington, DC
470.781	Training set	32	public	SAMN04447709	PRJNA300270	R	NA	NA	R	USA	USA:Washington, DC
470.781	Training set	32	public	SAMN04447710	PRJNA300270	R	NA	NA	R	USA	USA:Washington, DC
470.782	Training set	32	public	SAMN04447711	PRJNA300270	R	NA	NA	R	USA	USA:Washington, DC
470.782	Training set	32	public	SAMN04447712	PRJNA300270	R	NA	NA	R	USA	USA:Washington, DC
470.786	Training set	32	public	SAMN04447715	PRJNA300270	NA	NA	NA	R	USA	USA:Washington, DC
470.786	Training set	32	public	SAMN04447716	PRJNA300270	R	NA	NA	R	USA	USA:Washington, DC
470.786	Training set	32	public	SAMN04447717	PRJNA300270	R	NA	NA	R	USA	USA:Washington, DC
470.787	Training set	32	public	SAMN04447718	PRJNA300270	R	NA	NA	R	USA	USA:Washington, DC
470.787	Training set	32	public	SAMN04447719	PRJNA300270	NA	NA	NA	R	USA	USA:Washington, DC
470.788	Training set	32	public	SAMN04447720	PRJNA300270	R	NA	NA	R	USA	USA:Washington, DC
470.795	Training set	32	public	SAMN04447721	PRJNA300270	R	NA	NA	R	USA	USA:Washington, DC
470.795	Training set	32	public	SAMN04447722	PRJNA300270	S	NA	NA	R	USA	USA:Washington, DC
470.747	Training set	32	public	SAMN04457322	PRJNA300270	NA	NA	NA	R	USA	USA:Washington, DC
470.782	Training set	32	public	SAMN04457323	PRJNA300270	R	NA	NA	R	USA	USA:Washington, DC
470.783	Training set	32	public	SAMN04457324	PRJNA300270	NA	NA	NA	R	USA	USA:Washington, DC
470.783	Training set	32	public	SAMN04457325	PRJNA300270	R	NA	NA	R	USA	USA:Washington, DC
470.783	Training set	32	public	SAMN04457326	PRJNA300270	R	NA	NA	R	USA	USA:Washington, DC
470.783	Training set	32	public	SAMN04457327	PRJNA300270	R	NA	NA	R	USA	USA:Washington, DC
470.783	Training set	32	public	SAMN04457328	PRJNA300270	R	NA	NA	R	USA	USA:Washington, DC
470.783	Training set	32	public	SAMN04457329	PRJNA300270	NA	NA	NA	R	USA	USA:Washington, DC
470.785	Training set	32	public	SAMN04457331	PRJNA300270	NA	NA	NA	R	USA	USA:Washington, DC
470.763	Training set	32	public	SAMN04482432	PRJNA300270	R	NA	NA	R	USA	USA:Washington, DC
470.771	Training set	32	public	SAMN04482433	PRJNA300270	R	NA	NA	R	USA	USA:Washington, DC
470.774	Training set	32	public	SAMN04482435	PRJNA300270	S	NA	NA	R	USA	USA:Washington, DC
470.776	Training set	32	public	SAMN04482438	PRJNA300270	NA	NA	NA	R	USA	USA:Washington, DC
470.776	Training set	32	public	SAMN04482439	PRJNA300270	S	NA	NA	R	USA	USA:Washington, DC
470.777	Training set	32	public	SAMN04482440	PRJNA300270	NA	NA	NA	R	USA	USA:Washington, DC
470.778	Training set	32	public	SAMN04482441	PRJNA300270	NA	NA	NA	R	USA	USA:Washington, DC
470.778	Training set	32	public	SAMN04482442	PRJNA300270	NA	NA	NA	R	USA	USA:Washington, DC
470.778	Training set	32	public	SAMN04482443	PRJNA300270	NA	NA	NA	R	USA	USA:Washington, DC
470.779	Training set	32	public	SAMN04482445	PRJNA300270	R	NA	NA	R	USA	USA:Washington, DC
470.779	Training set	32	public	SAMN04482446	PRJNA300270	S	NA	NA	R	USA	USA:Washington, DC
470.779	Training set	32	public	SAMN04482447	PRJNA300270	R	NA	NA	R	USA	USA:Washington, DC
470.78	Training set	32	public	SAMN04482448	PRJNA300270	NA	NA	NA	R	USA	USA:Washington, DC
470.78	Training set	32	public	SAMN04482449	PRJNA300270	R	NA	NA	R	USA	USA:Washington, DC
470.781	Training set	32	public	SAMN04482450	PRJNA300270	NA	NA	NA	R	USA	USA:Washington, DC
470.781	Training set	32	public	SAMN04482451	PRJNA300270	NA	NA	NA	R	USA	USA:Washington, DC
470.781	Training set	32	public	SAMN04482452	PRJNA300270	R	NA	NA	R	USA	USA:Washington, DC
470.781	Training set	32	public	SAMN04482453	PRJNA300270	NA	NA	NA	R	USA	USA:Washington, DC
470.782	Training set	32	public	SAMN04482455	PRJNA300270	R	NA	NA	R	USA	USA:Washington, DC
470.8	Training set	32	public	SAMN04525199	PRJNA300270	S	R	NA	R	USA	USA:Washington, DC
470.791	Training set	32	public	SAMN04547097	PRJNA300270	S	R	NA	R	USA	USA:Washington, DC
470.794	Training set	32	public	SAMN04547099	PRJNA300270	S	R	NA	R	USA	USA:Washington, DC
470.8	Training set	32	public	SAMN04547104	PRJNA300270	S	R	NA	R	USA	USA:Washington, DC
470.789	Training set	32	public	SAMN04549304	PRJNA300270	S	NA	NA	R	USA	USA:Washington, DC
470.784	Training set	32	public	SAMN04549501	PRJNA300270	S	R	NA	R	USA	USA:Washington, DC
470.798	Training set	32	public	SAMN04549511	PRJNA300270	S	S	NA	R	USA	USA:Washington, DC
470.793	Training set	32	public	SAMN04549554	PRJNA300270	S	S	NA	R	USA	USA:Washington, DC
470.8	Training set	32	public	SAMN04549880	PRJNA300270	S	R	NA	R	USA	USA:Washington, DC
470.79	Training set	32	public	SAMN04550083	PRJNA300270	S	S	NA	R	USA	USA:Washington, DC
470.786	Training set	32	public	SAMN04550110	PRJNA300270	S	R	NA	S	USA	USA:Washington, DC
470.799	Training set	32	public	SAMN04550118	PRJNA300270	S	S	NA	R	USA	USA:Washington, DC
470.763	Training set	32	public	SAMN04555180	PRJNA300270	S	R	NA	R	USA	USA:Washington, DC
470.77	Training set	32	public	SAMN04555186	PRJNA300270	S	R	NA	R	USA	USA:Washington, DC
470.774	Training set	32	public	SAMN04555208	PRJNA300270	S	NA	NA	R	USA	USA:Washington, DC
470.774	Training set	32	public	SAMN04555230	PRJNA300270	S	NA	NA	R	USA	USA:Washington, DC
470.778	Training set	32	public	SAMN04568520	PRJNA300270	S	S	NA	S	USA	USA:Washington, DC
470.758	Training set	33	public	SAMN04480664	PRJNA300270	S	S	NA	S	USA	USA:Washington, DC
470.777	Training set	48	public	SAMN04479995	PRJNA300270	S	S	NA	S	USA	USA:Washington, DC
470.777	Training set	48	public	SAMN04479996	PRJNA300270	S	S	NA	S	USA	USA:Washington, DC
470.752	Training set	48	public	SAMN04515792	PRJNA300270	S	S	NA	S	USA	USA:Washington, DC
470.777	Training set	48	public	SAMN04516582	PRJNA300270	S	S	NA	S	USA	USA:Washington, DC
470.792	Training set	48	public	SAMN04549553	PRJNA300270	S	S	NA	S	USA	USA:Washington, DC
470.795	Training set	49	public	SAMN04549876	PRJNA300270	S	S	NA	S	USA	USA:Washington, DC
470.75	Training set	49	public	SAMN04550076	PRJNA300270	S	S	NA	S	USA	USA:Washington, DC
470.743	Training set	53	public	SAMN04550105	PRJNA300270	S	S	NA	S	USA	USA:Washington, DC
470.753	Training set	78	public	SAMN04487143	PRJNA300270	S	S	NA	R	USA	USA:Washington, DC
470.786	Training set	78	public	SAMN04549260	PRJNA300270	S	S	NA	S	USA	USA:Washington, DC
470.803	Training set	78	public	SAMN04550121	PRJNA300270	S	S	NA	S	USA	USA:Washington, DC
470.752	Training set	81	public	SAMN04446451	PRJNA300270	R	R	NA	R	USA	USA:Washington, DC
470.753	Training set	81	public	SAMN04446452	PRJNA300270	R	R	NA	R	USA	USA:Washington, DC
470.756	Training set	81	public	SAMN04446453	PRJNA300270	R	R	NA	R	USA	USA:Washington, DC
470.807	Training set	81	public	SAMN04446457	PRJNA300270	R	R	NA	R	USA	USA:Washington, DC
470.807	Training set	81	public	SAMN04446459	PRJNA300270	R	R	NA	R	USA	USA:Washington, DC
470.808	Training set	81	public	SAMN04446461	PRJNA300270	R	R	NA	R	USA	USA:Washington, DC
470.742	Training set	81	public	SAMN04446538	PRJNA300270	R	R	NA	R	USA	USA:Washington, DC
470.752	Training set	81	public	SAMN04480658	PRJNA300270	R	R	NA	R	USA	USA:Washington, DC
470.767	Training set	81	public	SAMN04515401	PRJNA300270	S	R	NA	R	USA	USA:Washington, DC
470.801	Training set	81	public	SAMN04550120	PRJNA300270	S	R	NA	R	USA	USA:Washington, DC
470.757	Training set	85	public	SAMN04450968	PRJNA300270	NA	R	NA	R	USA	USA:Washington, DC
470.757	Training set	85	public	SAMN04480662	PRJNA300270	S	R	NA	R	USA	USA:Washington, DC
470.742	Training set	85	public	SAMN04485903	PRJNA300270	S	R	NA	R	USA	USA:Washington, DC
470.757	Training set	85	public	SAMN04491037	PRJNA300270	R	R	NA	R	USA	USA:Washington, DC
470.156	Training set	94	public	SAMN04254728	PRJNA300270	R	R	NA	R	USA	USA: Maryland, Bethesda
470.156	Training set	94	public	SAMN04254729	PRJNA300270	R	R	NA	R	USA	USA: Maryland, Bethesda
470.156	Training set	94	public	SAMN04254730	PRJNA300270	R	R	NA	R	USA	USA: Maryland, Bethesda
470.156	Training set	94	public	SAMN04254731	PRJNA300270	NA	R	NA	R	USA	USA: Maryland, Bethesda
470.758	Training set	94	public	SAMN04446456	PRJNA300270	R	R	NA	R	USA	USA:Washington, DC
470.758	Training set	94	public	SAMN04446535	PRJNA300270	R	R	NA	R	USA	USA:Washington, DC
470.752	Training set	94	public	SAMN04446551	PRJNA300270	NA	NA	NA	R	USA	USA:Washington, DC
470.757	Training set	94	public	SAMN04450965	PRJNA300270	S	R	NA	R	USA	USA:Washington, DC
470.758	Training set	94	public	SAMN04491038	PRJNA300270	R	R	NA	R	USA	USA:Washington, DC
470.756	Training set	107	public	SAMN04549258	PRJNA300270	S	S	NA	S	USA	USA:Washington, DC
470.756	Training set	136	public	SAMN04487148	PRJNA300270	S	S	NA	NA	USA	USA:Washington, DC
470.766	Training set	136	public	SAMN04515798	PRJNA300270	S	R	NA	S	USA	USA:Washington, DC
470.788	Training set	136	public	SAMN04549871	PRJNA300270	S	S	NA	S	USA	USA:Washington, DC
470.754	Training set	136	public	SAMN04550077	PRJNA300270	S	S	NA	S	USA	USA:Washington, DC
470.757	Training set	150	public	SAMN04480661	PRJNA300270	S	NA	NA	S	USA	USA:Washington, DC
470.793	Training set	150	public	SAMN04549265	PRJNA300270	S	R	NA	R	USA	USA:Washington, DC
470.805	Training set	150	public	SAMN04549515	PRJNA300270	S	NA	NA	S	USA	USA:Washington, DC
470.746	Training set	150	public	SAMN04555480	PRJNA300270	S	S	NA	S	USA	USA:Washington, DC
470.748	Training set	150	public	SAMN04568504	PRJNA300270	S	NA	NA	S	USA	USA:Washington, DC
470.752	Training set	154	public	SAMN04480653	PRJNA300270	S	S	NA	S	USA	USA:Washington, DC
470.803	Training set	164	public	SAMN04525202	PRJNA300270	S	S	NA	S	USA	USA:Washington, DC
470.759	Training set	195	public	SAMN04491433	PRJNA300270	NA	R	NA	R	USA	USA:Washington, DC
470.751	Training set	203	public	SAMN04487137	PRJNA300270	S	S	NA	S	USA	USA:Washington, DC
470.764	Training set	203	public	SAMN04515398	PRJNA300270	S	S	NA	S	USA	USA:Washington, DC
470.743	Training set	229	public	SAMN04555173	PRJNA300270	R	R	NA	R	USA	USA:Washington, DC
470.796	Training set	250	public	SAMN04549556	PRJNA300270	S	S	NA	S	USA	USA:Washington, DC
470.789	Training set	285	public	SAMN04550082	PRJNA300270	S	S	NA	S	USA	USA:Washington, DC
470.779	Training set	372	public	SAMN04515808	PRJNA300270	S	S	NA	S	USA	USA:Washington, DC
470.751	Training set	374	public	SAMN04450959	PRJNA300270	S	S	NA	S	USA	USA:Washington, DC
470.756	Training set	412	public	SAMN04480660	PRJNA300270	S	S	NA	S	USA	USA:Washington, DC
470.758	Training set	412	public	SAMN04480666	PRJNA300270	S	S	NA	S	USA	USA:Washington, DC
470.766	Training set	412	public	SAMN04488276	PRJNA300270	S	R	NA	S	USA	USA:Washington, DC
470.777	Training set	412	public	SAMN04515807	PRJNA300270	S	S	NA	S	USA	USA:Washington, DC
470.784	Training set	412	public	SAMN04547092	PRJNA300270	S	S	NA	S	USA	USA:Washington, DC
470.802	Training set	412	public	SAMN04549882	PRJNA300270	S	S	NA	R	USA	USA:Washington, DC
470.745	Training set	414	public	SAMN04485910	PRJNA300270	S	R	NA	NA	USA	USA:Washington, DC
470.743	Training set	414	public	SAMN04549824	PRJNA300270	S	R	NA	S	USA	USA:Washington, DC
470.757	Training set	414	public	SAMN04568505	PRJNA300270	S	R	NA	S	USA	USA:Washington, DC
470.79	Training set	415	public	SAMN04488292	PRJNA300270	R	R	NA	R	USA	USA:Washington, DC
470.801	Training set	415	public	SAMN04525201	PRJNA300270	NA	R	NA	R	USA	USA:Washington, DC
470.808	Training set	415	public	SAMN04568523	PRJNA300270	R	R	NA	R	USA	USA:Washington, DC
470.796	Training set	437	public	SAMN04545402	PRJNA300270	S	S	NA	S	USA	USA:Washington, DC
470.787	Training set	437	public	SAMN04549870	PRJNA300270	S	S	NA	S	USA	USA:Washington, DC
470.747	Training set	437	public	SAMN04555291	PRJNA300270	S	NA	NA	NA	USA	USA:Washington, DC
470.755	Training set	464	public	SAMN04549301	PRJNA300270	S	S	NA	S	USA	USA:Washington, DC
470.774	Training set	464	public	SAMN04555495	PRJNA300270	S	S	NA	S	USA	USA:Washington, DC
470.758	Training set	499	public	SAMN04446454	PRJNA300270	R	S	NA	R	USA	USA:Washington, DC
470.759	Training set	515	public	SAMN04515394	PRJNA300270	S	S	NA	S	USA	USA:Washington, DC
470.759	Training set	515	public	SAMN04555483	PRJNA300270	S	S	NA	S	USA	USA:Washington, DC
470.758	Training set	537	public	SAMN04480663	PRJNA300270	S	S	NA	S	USA	USA:Washington, DC
470.8	Training set	625	public	SAMN04545405	PRJNA300270	S	R	NA	R	USA	USA:Washington, DC
470.76	Training set	625	public	SAMN04546720	PRJNA300270	S	NA	NA	R	USA	USA:Washington, DC
470.803	Training set	625	public	SAMN04549272	PRJNA300270	S	S	NA	R	USA	USA:Washington, DC
470.751	Training set	837	public	SAMN04487136	PRJNA300270	S	NA	NA	NA	USA	USA:Washington, DC
470.752	Training set	960	public	SAMN04450961	PRJNA300270	S	NA	NA	NA	USA	USA:Washington, DC
470.802	Training set	961	public	SAMN04549271	PRJNA300270	S	S	NA	R	USA	USA:Washington, DC
470.744	Training set	962	public	SAMN04555214	PRJNA300270	S	S	NA	S	USA	USA:Washington, DC
470.785	Training set	963	public	SAMN04549548	PRJNA300270	S	S	NA	S	USA	USA:Washington, DC
470.762	Training set	966	public	SAMN04555507	PRJNA300270	S	S	NA	S	USA	USA:Washington, DC
470.807	Training set	967	public	SAMN04547107	PRJNA300270	S	R	NA	S	USA	USA:Washington, DC
470.774	Training set	968	public	SAMN04555305	PRJNA300270	S	S	NA	S	USA	USA:Washington, DC
470.764	Training set	971	public	SAMN04515796	PRJNA300270	S	S	NA	S	USA	USA:Washington, DC
470.752	Training set	972	public	SAMN04480655	PRJNA300270	S	S	NA	S	USA	USA:Washington, DC
470.752	Training set	977	public	SAMN04480656	PRJNA300270	S	NA	NA	NA	USA	USA:Washington, DC
470.752	Training set	979	public	SAMN04480657	PRJNA300270	S	NA	NA	S	USA	USA:Washington, DC
470.772	Training set	1115	public	SAMN04515405	PRJNA300270	S	S	NA	R	USA	USA:Washington, DC
470.807	Training set	Unknown	public	SAMN04446458	PRJNA300270	R	R	NA	R	USA	USA:Washington, DC
470.748	Training set	Unknown	public	SAMN04485914	PRJNA300270	S	S	NA	NA	USA	USA:Washington, DC
470.377	Training set	2	public	SAMN06827872	PRJNA384065	R	R	R	R	USA	USA: Unknown
470.377	Training set	2	public	SAMN06827874	PRJNA384065	R	R	R	R	USA	USA: Unknown
470.377	Training set	2	public	SAMN06827875	PRJNA384065	R	R	R	R	USA	USA: Unknown
470.376	Training set	2	public	SAMN06827909	PRJNA384065	R	R	NA	R	USA	USA: Unknown
470.377	Training set	79	public	SAMN06827873	PRJNA384065	R	S	R	R	USA	USA: Unknown
470.377	Training set	79	public	SAMN06827878	PRJNA384065	R	S	S	R	USA	USA: Unknown
470.377	Training set	406	public	SAMN06827876	PRJNA384065	R	R	NA	R	USA	USA: Unknown
470.377	Training set	406	public	SAMN06827877	PRJNA384065	R	R	R	R	USA	USA: Unknown
903889	Training set	3	public	SAMN02436470	PRJNA53377	S	R	R	R	USA	USA: Walter Reed Army Medical Center, Washington, DC
903893	Training set	25	public	SAMN02436631	PRJNA53385	S	R	R	R	USA	USA: Walter Reed Army Medical Center, Washington, DC
903894	Training set	2	public	SAMN00114925	PRJNA53387	S	R	NA	R	USA	USA: Walter Reed Army Medical Center, Washington, DC
903897	Training set	25	public	SAMN00114927	PRJNA53393	R	R	R	R	USA	USA: National Naval Medical Center, Bethesda, MD
903898	Training set	3	public	SAMN00114928	PRJNA53395	S	S	S	R	USA	USA: National Naval Medical Center, Bethesda, MD
903904	Training set	3	public	SAMN00761220	PRJNA53407	S	R	R	R	USA	USA: National Naval Medical Center, Bethesda, MD
903908	Training set	405	public	SAMN00761229	PRJNA53415	S	S	S	S	USA	USA: National Naval Medical Center, Bethesda, MD
903909	Training set	20	public	SAMN00761238	PRJNA53417	R	R	R	R	USA	USA: National Naval Medical Center, Bethesda, MD
903920	Training set	2	public	SAMN00761225	PRJNA53439	S	R	R	R	USA	USA: National Naval Medical Center, Bethesda, MD
903921	Training set	428	public	SAMN00761226	PRJNA53441	NA	NA	NA	S	USA	USA: National Naval Medical Center, Bethesda, MD
903923	Training set	19	public	SAMN00761242	PRJNA53445	S	R	R	R	USA	USA: Walter Reed Army Medical Center, Washington DC
903925	Training set	3	public	SAMN00761243	PRJNA53449	S	R	NA	R	USA	USA: Walter Reed Army Medical Center, Washington DC
903927	Training set	155	public	SAMN00761216	PRJNA53453	R	R	R	S	USA	USA: National Naval Medical Center, Bethesda, MD
903931	Training set	431	public	SAMN00761249	PRJNA53463	R	R	R	S	USA	USA: Walter Reed Army Medical Center, Washington, DC
903936	Training set	2	public	SAMN00761247	PRJNA53473	S	R	NA	R	USA	USA: National Naval Medical Center, Bethesda, MD
GCA_006491985.1	Training set	1	public	SAMN12087695	PRJNA545079	R	R	R	R	USA	USA
GCA_006494165.1	Training set	1	public	SAMN12087702	PRJNA545079	R	R	R	R	USA	USA
GCA_006492195.1	Training set	1	public	SAMN12087708	PRJNA545079	R	S	R	R	USA	USA
GCA_006492065.1	Training set	1	public	SAMN12087714	PRJNA545079	S	R	S	S	USA	USA
GCA_006492155.1	Training set	2	public	SAMN12087694	PRJNA545079	R	R	R	R	USA	USA
GCA_006493925.1	Training set	2	public	SAMN12087697	PRJNA545079	S	R	R	R	USA	USA
GCA_006492305.1	Training set	2	public	SAMN12087707	PRJNA545079	S	R	R	R	USA	USA
GCA_006492385.1	Training set	2	public	SAMN12087716	PRJNA545079	S	NA	R	R	USA	USA
GCA_006493755.1	Training set	2	public	SAMN12087737	PRJNA545079	R	S	R	R	USA	USA
GCA_006492625.1	Training set	2	public	SAMN12087739	PRJNA545079	R	R	NA	R	USA	USA
GCA_006494005.1	Training set	3	public	SAMN12087729	PRJNA545079	S	R	R	R	USA	USA
GCA_006492375.1	Training set	10	public	SAMN12087711	PRJNA545079	S	NA	S	S	USA	USA
GCA_006494585.1	Training set	10	public	SAMN12087734	PRJNA545079	S	S	S	R	USA	USA
GCA_006493685.1	Training set	16	public	SAMN12087727	PRJNA545079	S	R	R	R	USA	USA
GCA_006491975.1	Training set	23	public	SAMN12087721	PRJNA545079	S	R	R	R	USA	USA
GCA_006492635.1	Training set	25	public	SAMN12087712	PRJNA545079	S	NA	NA	NA	USA	USA
GCA_006492175.1	Training set	32	public	SAMN12087715	PRJNA545079	S	R	R	R	USA	USA
GCA_006493855.1	Training set	56	public	SAMN12087724	PRJNA545079	S	S	S	S	USA	USA
GCA_006492865.1	Training set	78	public	SAMN12087723	PRJNA545079	S	S	S	S	USA	USA
GCA_006494255.1	Training set	79	public	SAMN12087700	PRJNA545079	S	R	NA	R	USA	USA
GCA_006492575.1	Training set	81	public	SAMN12087709	PRJNA545079	S	R	NA	R	USA	USA
GCA_006493915.1	Training set	107	public	SAMN12087733	PRJNA545079	S	S	S	S	USA	USA
GCA_006494265.1	Training set	108	public	SAMN12087701	PRJNA545079	S	R	R	R	USA	USA
GCA_006492615.1	Training set	126	public	SAMN12087718	PRJNA545079	S	S	S	S	USA	USA
GCA_006494665.1	Training set	136	public	SAMN12087726	PRJNA545079	R	R	R	R	USA	USA
GCA_006492515.1	Training set	150	public	SAMN12087720	PRJNA545079	S	S	S	S	USA	USA
GCA_006492085.1	Training set	195	public	SAMN12087706	PRJNA545079	R	R	R	R	USA	USA
GCA_006492295.1	Training set	203	public	SAMN12087713	PRJNA545079	S	S	S	S	USA	USA
GCA_006493765.1	Training set	229	public	SAMN12087728	PRJNA545079	R	R	R	R	USA	USA
GCA_006494305.1	Training set	267	public	SAMN12087699	PRJNA545079	S	S	S	R	USA	USA
GCA_006492945.1	Training set	338	public	SAMN12087738	PRJNA545079	S	S	S	S	USA	USA
GCA_006494115.1	Training set	403	public	SAMN12087731	PRJNA545079	S	S	S	S	USA	USA
GCA_006492405.1	Training set	412	public	SAMN12087722	PRJNA545079	S	S	S	S	USA	USA
GCA_006492165.1	Training set	415	public	SAMN12087719	PRJNA545079	R	R	NA	R	USA	USA
GCA_006492125.1	Training set	417	public	SAMN12087693	PRJNA545079	S	S	S	R	USA	USA
GCA_006494055.1	Training set	464	public	SAMN12087732	PRJNA545079	S	R	S	S	USA	USA
GCA_006492795.1	Training set	499	public	SAMN12087705	PRJNA545079	R	S	R	R	USA	USA
GCA_006493845.1	Training set	537	public	SAMN12087704	PRJNA545079	S	S	S	S	USA	USA
GCA_006494065.1	Training set	632	public	SAMN12087735	PRJNA545079	R	R	R	R	USA	USA
GCA_006493645.1	Training set	1108	public	SAMN12087725	PRJNA545079	R	R	R	R	USA	USA
509174	Training set	1	public	SAMEA3138279	PRJNA13000	S	R	R	R	Unknown	Unknown
470.49	Training set	1	public	SAMN04014924	PRJNA292904	R	R	R	R	Unknown	Unknown
470.285	Training set	2	public	SAMN04014876	PRJNA292904	R	R	R	R	Unknown	Unknown
470.47	Training set	2	public	SAMN04014897	PRJNA292904	R	R	R	R	Unknown	Unknown
470.478	Training set	2	public	SAMN04014943	PRJNA292904	S	R	R	R	Unknown	Unknown
470.475	Training set	25	public	SAMN04014929	PRJNA292904	R	R	R	R	Unknown	Unknown
470.284	Training set	79	public	SAMN04014877	PRJNA292904	R	R	R	R	Unknown	Unknown
470.47	Training set	79	public	SAMN04014904	PRJNA292904	R	R	R	R	Unknown	Unknown
470.479	Training set	79	public	SAMN04014942	PRJNA292904	R	R	R	R	Unknown	Unknown
470.284	Training set	85	public	SAMN04014878	PRJNA292904	R	R	R	R	Unknown	Unknown
470.542	Training set	32	public	SAMN04014893	PRJNA316321	R	NA	S	R	Unknown	Unknown
470.226	Training set	2	public	SAMN04993338	PRJNA316619	NA	NA	NA	R	Unknown	Unknown
470.224	Training set	2	public	SAMN04993340	PRJNA316619	R	R	NA	R	Unknown	Unknown
470.225	Training set	2	public	SAMN04993341	PRJNA316619	R	R	NA	R	Unknown	Unknown
470.225	Training set	2	public	SAMN04993343	PRJNA316619	R	R	NA	R	Unknown	Unknown
470.225	Training set	2	public	SAMN04993345	PRJNA316619	R	R	R	R	Unknown	Unknown
470.225	Training set	2	public	SAMN04993350	PRJNA316619	R	R	R	R	Unknown	Unknown
470.225	Training set	2	public	SAMN04993357	PRJNA316619	NA	NA	NA	R	Unknown	Unknown
470.227	Training set	2	public	SAMN04993360	PRJNA316619	R	R	R	R	Unknown	Unknown
470.225	Training set	2	public	SAMN04993363	PRJNA316619	NA	NA	NA	R	Unknown	Unknown
470.226	Training set	2	public	SAMN04993366	PRJNA316619	R	R	R	R	Unknown	Unknown
470.227	Training set	2	public	SAMN04993368	PRJNA316619	R	R	S	R	Unknown	Unknown
470.226	Training set	2	public	SAMN04993370	PRJNA316619	NA	NA	NA	R	Unknown	Unknown
470.226	Training set	2	public	SAMN04993372	PRJNA316619	R	R	R	R	Unknown	Unknown
470.226	Training set	2	public	SAMN04993374	PRJNA316619	NA	NA	NA	R	Unknown	Unknown
470.226	Training set	2	public	SAMN04993377	PRJNA316619	R	R	NA	R	Unknown	Unknown
470.227	Training set	2	public	SAMN04993378	PRJNA316619	R	R	S	R	Unknown	Unknown
470.226	Training set	2	public	SAMN04993379	PRJNA316619	NA	R	R	R	Unknown	Unknown
470.229	Training set	2	public	SAMN04993381	PRJNA316619	R	R	NA	R	Unknown	Unknown
470.227	Training set	2	public	SAMN04993382	PRJNA316619	R	R	NA	R	Unknown	Unknown
470.227	Training set	2	public	SAMN04993384	PRJNA316619	R	R	NA	R	Unknown	Unknown
470.228	Training set	2	public	SAMN04993385	PRJNA316619	NA	NA	NA	R	Unknown	Unknown
470.23	Training set	2	public	SAMN04993390	PRJNA316619	R	R	NA	R	Unknown	Unknown
470.23	Training set	2	public	SAMN04993393	PRJNA316619	R	R	R	R	Unknown	Unknown
470.23	Training set	2	public	SAMN04993399	PRJNA316619	R	R	S	R	Unknown	Unknown
470.231	Training set	2	public	SAMN04993407	PRJNA316619	R	R	NA	R	Unknown	Unknown
470.231	Training set	2	public	SAMN04993409	PRJNA316619	NA	R	R	R	Unknown	Unknown
470.229	Training set	2	public	SAMN04993412	PRJNA316619	R	R	NA	R	Unknown	Unknown
470.224	Training set	2	public	SAMN04993413	PRJNA316619	R	R	NA	R	Unknown	Unknown
470.224	Training set	2	public	SAMN04993414	PRJNA316619	R	R	R	R	Unknown	Unknown
470.224	Training set	2	public	SAMN04993416	PRJNA316619	R	R	NA	R	Unknown	Unknown
470.226	Training set	2	public	SAMN04993417	PRJNA316619	R	R	S	R	Unknown	Unknown
470.226	Training set	2	public	SAMN04993419	PRJNA316619	R	R	NA	R	Unknown	Unknown
470.227	Training set	2	public	SAMN04993420	PRJNA316619	R	R	NA	R	Unknown	Unknown
470.226	Training set	2	public	SAMN04993422	PRJNA316619	R	R	R	R	Unknown	Unknown
470.228	Training set	2	public	SAMN04993424	PRJNA316619	R	R	NA	R	Unknown	Unknown
470.228	Training set	2	public	SAMN04993426	PRJNA316619	R	R	R	R	Unknown	Unknown
470.228	Training set	2	public	SAMN04993430	PRJNA316619	R	R	R	R	Unknown	Unknown
470.228	Training set	2	public	SAMN04993435	PRJNA316619	NA	NA	NA	R	Unknown	Unknown
470.229	Training set	2	public	SAMN04993438	PRJNA316619	R	R	R	R	Unknown	Unknown
470.228	Training set	2	public	SAMN04993440	PRJNA316619	NA	R	R	R	Unknown	Unknown
470.228	Training set	2	public	SAMN04993442	PRJNA316619	R	R	R	R	Unknown	Unknown
470.229	Training set	2	public	SAMN04993444	PRJNA316619	NA	R	R	R	Unknown	Unknown
470.229	Training set	2	public	SAMN04993447	PRJNA316619	R	R	R	R	Unknown	Unknown
470.229	Training set	2	public	SAMN04993449	PRJNA316619	NA	NA	NA	R	Unknown	Unknown
470.229	Training set	2	public	SAMN04993451	PRJNA316619	R	R	NA	R	Unknown	Unknown
470.23	Training set	2	public	SAMN04993455	PRJNA316619	R	R	NA	R	Unknown	Unknown
470.225	Training set	250	public	SAMN04993355	PRJNA316619	R	R	R	R	Unknown	Unknown
470.228	Training set	250	public	SAMN04993434	PRJNA316619	R	R	R	R	Unknown	Unknown
470.225	Training set	406	public	SAMN04993349	PRJNA316619	R	S	NA	R	Unknown	Unknown
470.227	Training set	406	public	SAMN04993353	PRJNA316619	NA	R	NA	R	Unknown	Unknown
470.226	Training set	499	public	SAMN04993415	PRJNA316619	R	S	S	R	Unknown	Unknown
470.229	Training set	632	public	SAMN04993445	PRJNA316619	R	R	NA	R	Unknown	Unknown
470.224	Training set	1088	public	SAMN04993339	PRJNA316619	R	R	NA	R	Unknown	Unknown
470.229	Training set	1088	public	SAMN04993437	PRJNA316619	R	R	NA	R	Unknown	Unknown
470.741	Training set	1	public	SAMN04901703	PRJNA317141	R	R	R	R	Unknown	Unknown
470.738	Training set	2	public	SAMN04901664	PRJNA317141	R	R	R	R	Unknown	Unknown
470.738	Training set	2	public	SAMN04901665	PRJNA317141	R	R	R	R	Unknown	Unknown
470.738	Training set	2	public	SAMN04901668	PRJNA317141	R	R	R	R	Unknown	Unknown
470.738	Training set	2	public	SAMN04901669	PRJNA317141	R	R	R	R	Unknown	Unknown
470.738	Training set	2	public	SAMN04901670	PRJNA317141	S	R	R	R	Unknown	Unknown
470.738	Training set	2	public	SAMN04901671	PRJNA317141	R	R	NA	R	Unknown	Unknown
470.738	Training set	2	public	SAMN04901672	PRJNA317141	R	R	R	R	Unknown	Unknown
470.738	Training set	2	public	SAMN04901673	PRJNA317141	R	R	R	R	Unknown	Unknown
470.739	Training set	2	public	SAMN04901678	PRJNA317141	R	R	R	R	Unknown	Unknown
470.739	Training set	2	public	SAMN04901679	PRJNA317141	R	R	R	R	Unknown	Unknown
470.739	Training set	2	public	SAMN04901680	PRJNA317141	R	R	R	R	Unknown	Unknown
470.739	Training set	2	public	SAMN04901681	PRJNA317141	R	R	R	R	Unknown	Unknown
470.739	Training set	2	public	SAMN04901682	PRJNA317141	R	R	R	R	Unknown	Unknown
470.739	Training set	2	public	SAMN04901683	PRJNA317141	R	R	R	R	Unknown	Unknown
470.74	Training set	2	public	SAMN04901685	PRJNA317141	R	R	R	R	Unknown	Unknown
470.74	Training set	2	public	SAMN04901687	PRJNA317141	R	R	R	R	Unknown	Unknown
470.74	Training set	2	public	SAMN04901688	PRJNA317141	R	R	R	R	Unknown	Unknown
470.74	Training set	2	public	SAMN04901690	PRJNA317141	S	R	NA	R	Unknown	Unknown
470.74	Training set	2	public	SAMN04901691	PRJNA317141	R	R	R	R	Unknown	Unknown
470.74	Training set	2	public	SAMN04901692	PRJNA317141	R	R	R	R	Unknown	Unknown
470.74	Training set	2	public	SAMN04901693	PRJNA317141	R	R	R	R	Unknown	Unknown
470.741	Training set	2	public	SAMN04901697	PRJNA317141	R	R	R	R	Unknown	Unknown
470.741	Training set	2	public	SAMN04901698	PRJNA317141	R	R	R	R	Unknown	Unknown
470.741	Training set	2	public	SAMN04901700	PRJNA317141	R	R	R	R	Unknown	Unknown
470.741	Training set	19	public	SAMN04901702	PRJNA317141	S	R	R	R	Unknown	Unknown
470.738	Training set	79	public	SAMN04901667	PRJNA317141	R	R	R	R	Unknown	Unknown
470.738	Training set	79	public	SAMN04901674	PRJNA317141	R	R	R	R	Unknown	Unknown
470.738	Training set	79	public	SAMN04901675	PRJNA317141	R	R	R	R	Unknown	Unknown
470.74	Training set	79	public	SAMN04901695	PRJNA317141	R	R	R	R	Unknown	Unknown
470.74	Training set	149	public	SAMN04901689	PRJNA317141	R	R	R	R	Unknown	Unknown
GCA_002143965.1	Training set	1	public	SAMN06892213	PRJNA384060	R	R	R	R	Unknown	Unknown
GCA_002137815.1	Training set	2	public	SAMN06837737	PRJNA384060	R	R	R	R	Unknown	Unknown
GCA_002136615.1	Training set	2	public	SAMN06837744	PRJNA384060	R	R	R	R	Unknown	Unknown
GCA_002137715.1	Training set	2	public	SAMN06837750	PRJNA384060	R	R	S	R	Unknown	Unknown
GCA_002137695.1	Training set	2	public	SAMN06837751	PRJNA384060	R	R	R	R	Unknown	Unknown
GCA_002137565.1	Training set	2	public	SAMN06837757	PRJNA384060	R	R	NA	R	Unknown	Unknown
GCA_002137555.1	Training set	2	public	SAMN06837758	PRJNA384060	NA	R	R	R	Unknown	Unknown
GCA_002137525.1	Training set	2	public	SAMN06837759	PRJNA384060	R	R	R	R	Unknown	Unknown
GCA_002137475.1	Training set	2	public	SAMN06837762	PRJNA384060	S	R	R	R	Unknown	Unknown
GCA_002137445.1	Training set	2	public	SAMN06837763	PRJNA384060	R	R	R	R	Unknown	Unknown
GCA_002137425.1	Training set	2	public	SAMN06837765	PRJNA384060	R	R	R	R	Unknown	Unknown
GCA_002137995.1	Training set	2	public	SAMN06837767	PRJNA384060	R	R	R	R	Unknown	Unknown
GCA_002136705.1	Training set	2	public	SAMN06837774	PRJNA384060	R	R	R	R	Unknown	Unknown
GCA_002137045.1	Training set	2	public	SAMN06837783	PRJNA384060	R	R	R	R	Unknown	Unknown
GCA_002137035.1	Training set	2	public	SAMN06837784	PRJNA384060	R	R	R	R	Unknown	Unknown
GCA_002136965.1	Training set	2	public	SAMN06837788	PRJNA384060	R	R	R	R	Unknown	Unknown
GCA_002136935.1	Training set	2	public	SAMN06837789	PRJNA384060	R	R	R	R	Unknown	Unknown
GCA_002136825.1	Training set	2	public	SAMN06837797	PRJNA384060	S	R	NA	R	Unknown	Unknown
GCA_002136775.1	Training set	2	public	SAMN06837800	PRJNA384060	R	R	R	R	Unknown	Unknown
GCA_002137875.1	Training set	2	public	SAMN06837803	PRJNA384060	R	R	R	R	Unknown	Unknown
GCA_002137895.1	Training set	2	public	SAMN06837807	PRJNA384060	S	R	R	R	Unknown	Unknown
GCA_002137225.1	Training set	2	public	SAMN06837812	PRJNA384060	R	R	NA	R	Unknown	Unknown
GCA_002138375.1	Training set	2	public	SAMN06837814	PRJNA384060	R	R	R	R	Unknown	Unknown
GCA_002138345.1	Training set	2	public	SAMN06837815	PRJNA384060	R	R	R	R	Unknown	Unknown
GCA_002138305.1	Training set	2	public	SAMN06837816	PRJNA384060	R	R	R	R	Unknown	Unknown
GCA_002138315.1	Training set	2	public	SAMN06837817	PRJNA384060	R	R	R	R	Unknown	Unknown
GCA_002138295.1	Training set	2	public	SAMN06837818	PRJNA384060	R	R	NA	R	Unknown	Unknown
GCA_002138245.1	Training set	2	public	SAMN06837819	PRJNA384060	R	R	R	R	Unknown	Unknown
GCA_002138215.1	Training set	2	public	SAMN06837821	PRJNA384060	R	R	R	R	Unknown	Unknown
GCA_002138165.1	Training set	2	public	SAMN06837823	PRJNA384060	R	R	R	R	Unknown	Unknown
GCA_002138115.1	Training set	2	public	SAMN06837826	PRJNA384060	R	R	R	R	Unknown	Unknown
GCA_002138035.1	Training set	2	public	SAMN06837830	PRJNA384060	R	R	NA	R	Unknown	Unknown
GCA_002137395.1	Training set	2	public	SAMN06837832	PRJNA384060	R	R	R	R	Unknown	Unknown
GCA_002137345.1	Training set	2	public	SAMN06837833	PRJNA384060	R	R	R	R	Unknown	Unknown
GCA_002137295.1	Training set	2	public	SAMN06837835	PRJNA384060	R	R	R	R	Unknown	Unknown
GCA_002145065.1	Training set	2	public	SAMN06892206	PRJNA384060	R	R	R	R	Unknown	Unknown
GCA_002143935.1	Training set	2	public	SAMN06892215	PRJNA384060	S	R	NA	R	Unknown	Unknown
GCA_002143835.1	Training set	2	public	SAMN06892216	PRJNA384060	S	R	R	R	Unknown	Unknown
GCA_002143775.1	Training set	2	public	SAMN06892217	PRJNA384060	R	R	R	R	Unknown	Unknown
GCA_002143785.1	Training set	2	public	SAMN06892219	PRJNA384060	R	R	R	R	Unknown	Unknown
GCA_002143685.1	Training set	2	public	SAMN06892223	PRJNA384060	R	R	R	R	Unknown	Unknown
GCA_002143655.1	Training set	2	public	SAMN06892225	PRJNA384060	R	R	R	R	Unknown	Unknown
GCA_002143625.1	Training set	2	public	SAMN06892226	PRJNA384060	S	R	R	R	Unknown	Unknown
GCA_002143575.1	Training set	2	public	SAMN06892231	PRJNA384060	R	R	R	R	Unknown	Unknown
GCA_002143555.1	Training set	2	public	SAMN06892234	PRJNA384060	R	R	NA	R	Unknown	Unknown
GCA_002143495.1	Training set	2	public	SAMN06892237	PRJNA384060	R	R	R	R	Unknown	Unknown
GCA_002143235.1	Training set	2	public	SAMN06892244	PRJNA384060	S	R	NA	R	Unknown	Unknown
GCA_002143425.1	Training set	2	public	SAMN06892245	PRJNA384060	R	R	NA	R	Unknown	Unknown
GCA_002144975.1	Training set	2	public	SAMN06892256	PRJNA384060	R	R	R	R	Unknown	Unknown
GCA_002145435.1	Training set	2	public	SAMN06892257	PRJNA384060	R	R	R	R	Unknown	Unknown
GCA_002143335.1	Training set	2	public	SAMN06892283	PRJNA384060	R	R	R	R	Unknown	Unknown
GCA_002143015.1	Training set	2	public	SAMN06892285	PRJNA384060	R	R	R	R	Unknown	Unknown
GCA_002143405.1	Training set	2	public	SAMN06892287	PRJNA384060	R	R	R	R	Unknown	Unknown
GCA_002143315.1	Training set	2	public	SAMN06892288	PRJNA384060	R	R	R	R	Unknown	Unknown
GCA_002143105.1	Training set	2	public	SAMN06892289	PRJNA384060	R	R	R	R	Unknown	Unknown
GCA_002142955.1	Training set	2	public	SAMN06892290	PRJNA384060	R	R	R	R	Unknown	Unknown
GCA_002142935.1	Training set	2	public	SAMN06892292	PRJNA384060	R	R	R	R	Unknown	Unknown
GCA_002143265.1	Training set	2	public	SAMN06892293	PRJNA384060	R	R	R	R	Unknown	Unknown
GCA_002143095.1	Training set	2	public	SAMN06892295	PRJNA384060	R	R	R	R	Unknown	Unknown
GCA_002143045.1	Training set	2	public	SAMN06892296	PRJNA384060	R	R	R	R	Unknown	Unknown
GCA_002144755.1	Training set	2	public	SAMN06892320	PRJNA384060	R	R	R	R	Unknown	Unknown
GCA_002145175.1	Training set	2	public	SAMN06892321	PRJNA384060	R	R	R	R	Unknown	Unknown
GCA_002145195.1	Training set	2	public	SAMN06892323	PRJNA384060	R	R	R	R	Unknown	Unknown
GCA_002144725.1	Training set	2	public	SAMN06892325	PRJNA384060	R	R	NA	R	Unknown	Unknown
GCA_002148725.1	Training set	2	public	SAMN06892328	PRJNA384060	R	R	NA	R	Unknown	Unknown
GCA_002145055.1	Training set	2	public	SAMN06892331	PRJNA384060	R	R	R	R	Unknown	Unknown
GCA_002137755.1	Training set	10	public	SAMN06837742	PRJNA384060	S	NA	NA	R	Unknown	Unknown
GCA_002143855.1	Training set	10	public	SAMN06892211	PRJNA384060	S	S	S	S	Unknown	Unknown
GCA_002145375.1	Training set	10	public	SAMN06892276	PRJNA384060	R	S	R	R	Unknown	Unknown
GCA_002144965.1	Training set	10	public	SAMN06892277	PRJNA384060	R	S	R	R	Unknown	Unknown
GCA_002138105.1	Training set	25	public	SAMN06837825	PRJNA384060	S	S	S	S	Unknown	Unknown
GCA_002136595.1	Training set	32	public	SAMN06837745	PRJNA384060	S	S	S	S	Unknown	Unknown
GCA_002138055.1	Training set	32	public	SAMN06837829	PRJNA384060	R	NA	NA	R	Unknown	Unknown
GCA_002143875.1	Training set	32	public	SAMN06892214	PRJNA384060	S	S	S	S	Unknown	Unknown
GCA_002143605.1	Training set	32	public	SAMN06892227	PRJNA384060	S	S	S	S	Unknown	Unknown
GCA_002144955.1	Training set	32	public	SAMN06892260	PRJNA384060	S	S	S	S	Unknown	Unknown
GCA_002137775.1	Training set	48	public	SAMN06837740	PRJNA384060	S	S	S	S	Unknown	Unknown
GCA_002136895.1	Training set	48	public	SAMN06837792	PRJNA384060	S	S	S	S	Unknown	Unknown
GCA_002143725.1	Training set	48	public	SAMN06892221	PRJNA384060	S	S	S	S	Unknown	Unknown
GCA_002137645.1	Training set	49	public	SAMN06837752	PRJNA384060	S	S	S	S	Unknown	Unknown
GCA_002137215.1	Training set	49	public	SAMN06837811	PRJNA384060	S	S	S	S	Unknown	Unknown
GCA_002138155.1	Training set	49	public	SAMN06837824	PRJNA384060	S	S	NA	S	Unknown	Unknown
GCA_002144835.1	Training set	49	public	SAMN06892310	PRJNA384060	S	S	S	S	Unknown	Unknown
GCA_002136675.1	Training set	78	public	SAMN06837775	PRJNA384060	S	S	S	S	Unknown	Unknown
GCA_002136855.1	Training set	78	public	SAMN06837794	PRJNA384060	S	NA	R	R	Unknown	Unknown
GCA_002138065.1	Training set	78	public	SAMN06837828	PRJNA384060	S	S	S	R	Unknown	Unknown
GCA_002137495.1	Training set	79	public	SAMN06837761	PRJNA384060	R	R	R	R	Unknown	Unknown
GCA_002144925.1	Training set	79	public	SAMN06892281	PRJNA384060	R	R	R	R	Unknown	Unknown
GCA_002143145.1	Training set	79	public	SAMN06892284	PRJNA384060	R	R	NA	R	Unknown	Unknown
GCA_002137655.1	Training set	81	public	SAMN06837753	PRJNA384060	S	R	NA	R	Unknown	Unknown
GCA_002145255.1	Training set	85	public	SAMN06892311	PRJNA384060	S	S	S	R	Unknown	Unknown
GCA_002137725.1	Training set	126	public	SAMN06837748	PRJNA384060	S	S	S	S	Unknown	Unknown
GCA_002137955.1	Training set	150	public	SAMN06837769	PRJNA384060	S	S	S	S	Unknown	Unknown
GCA_002136655.1	Training set	150	public	SAMN06837776	PRJNA384060	S	S	S	S	Unknown	Unknown
GCA_002143475.1	Training set	150	public	SAMN06892239	PRJNA384060	S	S	S	S	Unknown	Unknown
GCA_002144805.1	Training set	150	public	SAMN06892314	PRJNA384060	S	S	S	S	Unknown	Unknown
GCA_002137945.1	Training set	203	public	SAMN06837802	PRJNA384060	S	S	S	S	Unknown	Unknown
GCA_002143955.1	Training set	216	public	SAMN06892209	PRJNA384060	S	S	S	S	Unknown	Unknown
GCA_002144995.1	Training set	221	public	SAMN06892258	PRJNA384060	S	S	S	S	Unknown	Unknown
GCA_002145095.1	Training set	250	public	SAMN06892205	PRJNA384060	R	R	R	R	Unknown	Unknown
GCA_002144765.1	Training set	250	public	SAMN06892322	PRJNA384060	R	R	R	R	Unknown	Unknown
GCA_002144695.1	Training set	250	public	SAMN06892329	PRJNA384060	R	NA	S	R	Unknown	Unknown
GCA_002136605.1	Training set	406	public	SAMN06837743	PRJNA384060	S	R	R	R	Unknown	Unknown
GCA_002137335.1	Training set	406	public	SAMN06837834	PRJNA384060	S	S	S	R	Unknown	Unknown
GCA_002143375.1	Training set	406	public	SAMN06892248	PRJNA384060	R	R	R	R	Unknown	Unknown
GCA_002144795.1	Training set	412	public	SAMN06892318	PRJNA384060	S	S	S	S	Unknown	Unknown
GCA_002136995.1	Training set	464	public	SAMN06837786	PRJNA384060	S	S	S	S	Unknown	Unknown
GCA_002136955.1	Training set	494	public	SAMN06837787	PRJNA384060	S	S	S	S	Unknown	Unknown
GCA_002137265.1	Training set	498	public	SAMN06837809	PRJNA384060	S	S	S	S	Unknown	Unknown
GCA_002145395.1	Training set	505	public	SAMN06892275	PRJNA384060	S	S	S	S	Unknown	Unknown
GCA_002138175.1	Training set	669	public	SAMN06837822	PRJNA384060	S	S	S	S	Unknown	Unknown
GCA_002143885.1	Training set	973	public	SAMN06892210	PRJNA384060	S	S	S	S	Unknown	Unknown
GCA_002142735.1	Training set	1048	public	SAMN06837749	PRJNA384060	S	S	S	NA	Unknown	Unknown
GCA_002145125.1	Training set	1088	public	SAMN06892330	PRJNA384060	R	R	S	R	Unknown	Unknown
GCA_002148745.1	Training set	1165	public	SAMN06892316	PRJNA384060	S	S	S	S	Unknown	Unknown
GCA_002145295.1	Training set	Unknown	public	SAMN06892308	PRJNA384060	S	S	S	S	Unknown	Unknown
GCA_002145155.1	Training set	Unknown	public	SAMN06892324	PRJNA384060	S	S	S	S	Unknown	Unknown
696749	Training set	2	public	SAMN02603494	PRJNA42153	R	NA	NA	NA	Unknown	Unknown
886888	Training set	2	public	SAMN02471598	PRJNA52395	R	NA	NA	NA	Unknown	Unknown
886889	Training set	78	public	SAMN02471606	PRJNA52397	R	NA	NA	NA	Unknown	Unknown
933263	Training set	2	public	SAMN02435970	PRJNA60843	R	NA	NA	NA	Unknown	Unknown
933264	Training set	16	public	SAMN02435947	PRJNA60845	R	NA	NA	NA	Unknown	Unknown
980514	Training set	2	public	SAMN02603891	PRJNA62279	R	NA	NA	NA	Unknown	Unknown
1.097e+06	Training set	2	public	SAMN02604246	PRJNA74425	R	NA	NA	NA	Unknown	Unknown
1410.63	Training set	Unknown	private	-	-	S	S	S	S	China	Guangdong
1605.14	Training set	2	private	-	-	R	R	R	R	China	Guangdong
1602.03	Training set	220	private	-	-	S	I	I	S	China	Guangdong
1303.19	Training set	40	private	-	-	S	S	S	S	China	Guangdong
202040007	Training set	2	private	-	-	R	R	R	R	China	Guangdong
1407.5	Training set	119	private	-	-	S	I	I	S	China	Guangdong
1602.03	Training set	2	private	-	-	R	R	R	R	China	Guangdong
1407.45	Training set	63	private	-	-	S	R	R	R	China	Guangdong
1303.21	Training set	71	private	-	-	S	S	S	S	China	Guangdong
1603.07	Training set	2	private	-	-	R	R	R	R	China	Guangdong
1303.24	Training set	63	private	-	-	S	S	S	S	China	Guangdong
201940049	Training set	2	private	-	-	R	R	R	R	China	Guangdong
201940047	Training set	2	private	-	-	R	R	R	R	China	Guangdong
1406.42	Training set	433	private	-	-	S	S	S	S	China	Guangdong
1407.49	Training set	217	private	-	-	S	R	R	S	China	Guangdong
201940040	Training set	2	private	-	-	R	R	R	R	China	Guangdong
201940037	Training set	2	private	-	-	R	R	R	R	China	Guangdong
1607.21	Training set	25	private	-	-	R	R	R	R	China	Guangdong
201940029	Training set	2	private	-	-	R	R	R	R	China	Guangdong
1501.07	Training set	768	private	-	-	S	S	S	S	China	Guangdong
1409.57	Training set	10	private	-	-	S	S	S	S	China	Guangdong
1607.2	Training set	629	private	-	-	S	I	I	S	China	Guangdong
1304.35	Training set	33	private	-	-	S	S	S	S	China	Guangdong
1304.35	Training set	63	private	-	-	S	S	S	S	China	Guangdong
1906172	Training set	2	private	-	-	S	R	I	R	China	Guangdong
1508.32	Training set	64	private	-	-	S	I	R	S	China	Guangdong
1510.39	Training set	2	private	-	-	R	R	R	R	China	Guangdong
202040027	Training set	2	private	-	-	R	R	R	R	China	Guangdong
202040014	Training set	2	private	-	-	R	R	R	R	China	Guangdong
1411.64	Training set	1828	private	-	-	S	S	S	S	China	Guangdong
1405.39	Training set	63	private	-	-	S	I	S	S	China	Guangdong
20214043	Training set	2	private	-	-	R	R	R	R	China	Guangdong
1605.15	Training set	2	private	-	-	R	R	R	R	China	Guangdong
1906164	Training set	25	private	-	-	R	R	R	R	China	Guangdong
20214037	Training set	2	private	-	-	R	R	R	R	China	Guangdong
1605.16	Training set	2	private	-	-	R	R	R	R	China	Guangdong
201940060	Training set	2	private	-	-	R	R	R	R	China	Guangdong
201940054	Training set	2	private	-	-	R	R	R	R	China	Guangdong
201940051	Training set	2	private	-	-	R	R	R	R	China	Guangdong
20214030	Training set	2	private	-	-	R	R	R	R	China	Guangdong
20214026	Training set	2	private	-	-	R	R	R	R	China	Guangdong
1606.17	Training set	2	private	-	-	R	R	R	R	China	Guangdong
201940041	Training set	Unknown	private	-	-	R	S	S	S	China	Guangdong
1405.34	Training set	433	private	-	-	S	S	S	S	China	Guangdong
20214021	Training set	2	private	-	-	R	R	R	R	China	Guangdong
1607.21	Training set	2	private	-	-	R	R	R	R	China	Guangdong
1905109	Training set	2	private	-	-	R	R	R	R	China	Guangdong
1406.41	Training set	Unknown	private	-	-	S	S	S	S	China	Guangdong
1606.17	Training set	2	private	-	-	R	R	R	R	China	Guangdong
1501.06	Training set	410	private	-	-	S	S	S	S	China	Guangdong
201940017	Training set	2	private	-	-	R	R	R	R	China	Guangdong
1502.09	Training set	2	private	-	-	R	R	R	R	China	Guangdong
1504.13	Training set	Unknown	private	-	-	S	I	S	S	China	Guangdong
1907187	Training set	2	private	-	-	R	R	R	R	China	Guangdong
1907184	Training set	2	private	-	-	R	R	R	R	China	Guangdong
1906173	Training set	2	private	-	-	R	R	R	R	China	Guangdong
20214001	Training set	2	private	-	-	R	R	S	R	China	Guangdong
1906158	Training set	2	private	-	-	R	R	R	R	China	Guangdong
1906154	Training set	2	private	-	-	R	R	S	R	China	Guangdong
1906143	Training set	2	private	-	-	R	R	R	R	China	Guangdong
1905128	Training set	2	private	-	-	R	R	R	R	China	Guangdong
1905127	Training set	2	private	-	-	R	R	R	R	China	Guangdong
1905119	Training set	2	private	-	-	R	R	R	R	China	Guangdong
1505.14	Training set	2	private	-	-	R	R	R	R	China	Guangdong
2021122	Training set	768	private	-	-	S	S	S	S	China	Guangdong
1606.18	Training set	33	private	-	-	S	S	S	S	China	Guangdong
1905108	Training set	2	private	-	-	R	R	R	R	China	Guangdong
1808.28	Training set	77	private	-	-	R	I	I	S	China	Guangdong
1404.3	Training set	2	private	-	-	R	R	R	R	China	Guangdong
1806.24	Training set	2	private	-	-	R	I	R	R	China	Guangdong
1505.14	Training set	2	private	-	-	R	R	R	R	China	Guangdong
1801.03	Training set	2	private	-	-	R	I	R	R	China	Guangdong
1801.02	Training set	2	private	-	-	R	R	R	R	China	Guangdong
1506.18	Training set	Unknown	private	-	-	S	S	S	S	China	Guangdong
1605.12	Training set	64	private	-	-	S	I	I	R	China	Guangdong
1608.25	Training set	2	private	-	-	R	R	R	R	China	Guangdong
1506.23	Training set	2	private	-	-	R	R	R	R	China	Guangdong
1712.37	Training set	2	private	-	-	R	R	R	R	China	Guangdong
1711.36	Training set	2	private	-	-	R	I	R	R	China	Guangdong
1711.34	Training set	2	private	-	-	R	I	R	R	China	Guangdong
20204030	Training set	Unknown	private	-	-	R	R	R	R	China	Guangdong
1506.24	Training set	203	private	-	-	S	S	S	S	China	Guangdong
1507.25	Training set	68	private	-	-	S	S	S	S	China	Guangdong
20204027	Training set	2	private	-	-	R	R	R	R	China	Guangdong
1710.32	Training set	457	private	-	-	S	S	S	S	China	Guangdong
1709.05	Training set	1433	private	-	-	S	S	S	S	China	Guangdong
202040065	Training set	2	private	-	-	R	R	R	R	China	Guangdong
1709.04	Training set	629	private	-	-	S	S	S	S	China	Guangdong
1704.14	Training set	Unknown	private	-	-	S	S	S	S	China	Guangdong
1507.28	Training set	2	private	-	-	R	R	R	R	China	Guangdong
202040057	Training set	2	private	-	-	R	R	R	R	China	Guangdong
1509.37	Training set	106	private	-	-	S	S	S	S	China	Guangdong
1709.02	Training set	Unknown	private	-	-	S	I	S	S	China	Guangdong
1507.29	Training set	Unknown	private	-	-	S	I	S	S	China	Guangdong
1703.11	Training set	629	private	-	-	S	I	R	S	China	Guangdong
1510.41	Training set	2	private	-	-	R	R	R	R	China	Guangdong
1703.08	Training set	Unknown	private	-	-	R	I	S	S	China	Guangdong
1511.44	Training set	2	private	-	-	R	R	R	R	China	Guangdong
1512.48	Training set	40	private	-	-	S	S	S	S	China	Guangdong
1609.3	Training set	516	private	-	-	S	S	S	S	China	Guangdong
1609.27	Training set	64	private	-	-	R	R	R	R	China	Guangdong
1609.27	Training set	77	private	-	-	S	S	S	R	China	Guangdong
1706.19	Training set	1159	private	-	-	S	S	S	S	China	Guangdong
1704.16	Training set	71	private	-	-	R	R	R	S	China	Guangdong
1508.31	Training set	336	private	-	-	S	S	S	S	China	Guangdong
1704.14	Training set	63	private	-	-	S	I	I	S	China	Guangdong
1608.25	Training set	Unknown	private	-	-	R	S	S	S	China	Guangdong
2021113	Training set	2	private	-	-	R	R	R	R	China	Guangdong
202040006	Training set	2	private	-	-	R	R	S	R	China	Guangdong
1605.14	Training set	2	private	-	-	R	R	R	R	China	Guangdong
201940068	Training set	25	private	-	-	R	S	R	R	China	Guangdong
1305.4	Training set	833	private	-	-	S	S	S	S	China	Guangdong
201940065	Training set	25	private	-	-	R	R	R	R	China	Guangdong
20204032	Training set	64	private	-	-	I	R	R	R	China	Guangdong
1411.67	Training set	63	private	-	-	R	R	R	S	China	Guangdong
202040053	Training set	2	private	-	-	R	R	R	R	China	Guangdong
1408.54	Training set	64	private	-	-	S	I	I	S	China	Guangdong
1305.4	Training set	1264	private	-	-	S	S	S	S	China	Guangdong
1303.25	Training set	Unknown	private	-	-	S	S	S	S	China	Guangdong
1410.62	Training set	52	private	-	-	S	I	R	R	China	Guangdong
1304.29	Training set	33	private	-	-	S	S	S	S	China	Guangdong
1410.63	Training set	1828	private	-	-	S	S	S	S	China	Guangdong
1404.31	Training set	Unknown	private	-	-	S	S	S	R	China	Guangdong
GCA_006494175.1	Test set	622	public	SAMN12087640	PRJNA545079	R	R	R	R	Afghanistan	Afghanistan
470.175	Test set	1	public	SAMEA1317937	PRJEB2801	R	R	NA	R	Australia	Sydney
470.176	Test set	1	public	SAMEA1466028	PRJEB2801	NA	R	NA	NA	Australia	Melbourne
470.813	Test set	2	public	SAMN07445116	PRJNA396979	NA	R	R	R	Australia	Australia: Melbourne
470.812	Test set	2	public	SAMN07445117	PRJNA396979	NA	R	R	R	Australia	Australia: Melbourne
GCA_015676635.1	Test set	375	public	SAMN16304042	PRJNA662792	S	S	S	S	Canada	Canada: Quebec
GCA_015676585.1	Test set	Unknown	public	SAMN16304041	PRJNA662792	S	S	S	S	Canada	Canada: Quebec
470.559	Test set	2	public	SAMN03068184	PRJNA261018	R	R	R	R	China	Beijing
470.291	Test set	2	public	SAMN03068186	PRJNA261018	R	R	R	R	China	Beijing
470.573	Test set	2	public	SAMN03068188	PRJNA261018	R	R	R	R	China	Beijing
470.604	Test set	2	public	SAMN03068190	PRJNA261018	R	R	R	R	China	Beijing
470.574	Test set	2	public	SAMN03068191	PRJNA261018	R	R	R	R	China	Beijing
470.591	Test set	2	public	SAMN03068192	PRJNA261018	R	R	R	R	China	Beijing
470.576	Test set	2	public	SAMN03068196	PRJNA261018	R	R	R	R	China	Beijing
470.578	Test set	2	public	SAMN03068198	PRJNA261018	R	S	R	R	China	Beijing
470.602	Test set	2	public	SAMN03068268	PRJNA261018	R	R	R	R	China	Zhejiang
470.598	Test set	105	public	SAMN03068251	PRJNA261018	NA	S	S	NA	China	Tianjin
470.595	Test set	1554	public	SAMN03068241	PRJNA261018	NA	S	NA	R	China	Guangdong
GCA_006492055.1	Test set	19	public	SAMN12087687	PRJNA545079	S	R	S	R	Germany	Germany
GCA_006493945.1	Test set	40	public	SAMN12087658	PRJNA545079	S	S	S	S	Germany	Germany
GCA_006492705.1	Test set	111	public	SAMN12087651	PRJNA545079	R	R	R	R	Germany	Germany
GCA_006492215.1	Test set	155	public	SAMN12087675	PRJNA545079	S	R	R	S	Germany	Germany
GCA_006491955.1	Test set	239	public	SAMN12087652	PRJNA545079	S	S	S	S	Germany	Germany
GCA_006493955.1	Test set	240	public	SAMN12087656	PRJNA545079	S	S	S	S	Germany	Germany
GCA_006492425.1	Test set	307	public	SAMN12087681	PRJNA545079	S	S	S	S	Germany	Germany
GCA_006492475.1	Test set	388	public	SAMN12087680	PRJNA545079	S	S	S	S	Germany	Germany
GCA_006493875.1	Test set	428	public	SAMN12087654	PRJNA545079	S	S	S	S	Germany	Germany
GCA_006492985.1	Test set	498	public	SAMN12087669	PRJNA545079	S	S	S	S	Germany	Germany
GCA_006492395.1	Test set	636	public	SAMN12087683	PRJNA545079	R	R	R	R	Germany	Germany
GCA_006492715.1	Test set	665	public	SAMN12087661	PRJNA545079	S	S	S	S	Germany	Germany
GCA_006494615.1	Test set	972	public	SAMN12087663	PRJNA545079	S	S	S	S	Germany	Germany
GCA_008709585.1	Test set	10	public	SAMN09244204	PRJNA472798	R	NA	R	NA	India	India
GCA_008709685.1	Test set	575	public	SAMN09244195	PRJNA472798	R	NA	R	NA	India	India
470.243	Test set	2	public	SAMN03576366	PRJNA282611	R	R	NA	R	Iraq
903905	Test set	1	public	SAMN00761221	PRJNA53409	NA	R	NA	R	Iraq	Iraq: Ibn Sina
903913	Test set	513	public	SAMN00761214	PRJNA53425	S	R	NA	S	Iraq	Iraq: Camp Delta
470.531	Test set	1	public	SAMN09708288	PRJNA482499	S	R	R	R	Pakistan	Pakistan: Lahore
470.531	Test set	2	public	SAMN09708294	PRJNA482499	S	R	R	R	Pakistan	Pakistan: Peshawar
470.53	Test set	158	public	SAMN09708304	PRJNA482499	NA	R	R	R	Pakistan	Pakistan: Peshawar
470.622	Test set	2	public	SAMN10248996	PRJNA497126	R	R	R	R	Pakistan	Pakistan
470.624	Test set	2	public	SAMN10249035	PRJNA497126	R	R	R	R	Pakistan	Pakistan
470.62	Test set	2	public	SAMN10249041	PRJNA497126	R	R	R	R	Pakistan	Pakistan
470.618	Test set	2	public	SAMN10249057	PRJNA497126	R	R	R	R	Pakistan	Pakistan
470.624	Test set	2	public	SAMN10249066	PRJNA497126	R	R	R	R	Pakistan	Pakistan
470.623	Test set	2	public	SAMN10249113	PRJNA497126	R	R	R	R	Pakistan	Pakistan
470.623	Test set	2	public	SAMN10249137	PRJNA497126	R	R	R	R	Pakistan	Pakistan
470.621	Test set	2	public	SAMN10249162	PRJNA497126	R	R	R	R	Pakistan	Pakistan
470.619	Test set	52	public	SAMN10248970	PRJNA497126	R	R	R	R	Pakistan	Pakistan
470.618	Test set	145	public	SAMN10249083	PRJNA497126	S	S	S	S	Pakistan	Pakistan
470.617	Test set	187	public	SAMN10248960	PRJNA497126	R	R	R	R	Pakistan	Pakistan
470.618	Test set	Unknown	public	SAMN10248939	PRJNA497126	R	R	R	R	Pakistan	Pakistan
470.618	Test set	Unknown	public	SAMN10248957	PRJNA497126	S	S	S	S	Pakistan	Pakistan
470.619	Test set	Unknown	public	SAMN10249032	PRJNA497126	R	R	R	R	Pakistan	Pakistan
GCA_006494575.1	Test set	106	public	SAMN12087688	PRJNA545079	S	S	S	S	Peru	Peru
GCA_006493975.1	Test set	193	public	SAMN12087691	PRJNA545079	R	R	R	S	Peru	Peru
470.736	Test set	2	public	SAMN10036085	PRJNA419431	R	NA	R	R	South Korea	South Korea: Seoul
470.737	Test set	2	public	SAMN10036091	PRJNA419431	R	NA	R	R	South Korea	South Korea: Seoul
470.737	Test set	2	public	SAMN10036093	PRJNA419431	R	NA	R	R	South Korea	South Korea: Seoul
470.216	Test set	25	public	SAMN03577726	PRJNA282626	R	R	NA	R	Sweden
470.217	Test set	1	public	SAMN03577728	PRJNA282628	R	R	NA	R	Sweden
470.407	Test set	2	public	SAMN07203008	PRJNA389557	R	NA	NA	NA	Thailand	Thailand
470.406	Test set	2	public	SAMN07203010	PRJNA389557	R	NA	NA	NA	Thailand	Thailand
470.402	Test set	2	public	SAMN07450593	PRJNA389557	R	NA	NA	NA	Thailand	Thailand: Bangkok
470.402	Test set	2	public	SAMN07450718	PRJNA389557	R	NA	NA	NA	Thailand	Thailand: Bangkok
470.406	Test set	16	public	SAMN07203011	PRJNA389557	R	NA	NA	NA	Thailand	Thailand
470.401	Test set	215	public	SAMN07450719	PRJNA389557	R	NA	NA	NA	Thailand	Thailand: Bangkok
470.401	Test set	571	public	SAMN07450716	PRJNA389557	R	NA	NA	NA	Thailand	Thailand: Bangkok
1.31055e+06	Test set	2	public	SAMN02371022	PRJNA194630	R	NA	NA	NA	USA	Maryland
1.31056e+06	Test set	2	public	SAMN02371039	PRJNA194632	R	NA	NA	NA	USA	Maryland
1.31056e+06	Test set	2	public	SAMN02371047	PRJNA194636	R	NA	NA	NA	USA	Maryland
1.31057e+06	Test set	2	public	SAMN02371029	PRJNA194643	R	NA	NA	NA	USA	Maryland
1.31058e+06	Test set	2	public	SAMN02371041	PRJNA194654	R	NA	NA	NA	USA	Maryland
1.31058e+06	Test set	537	public	SAMN02371037	PRJNA194656	R	NA	NA	NA	USA	Maryland
1.31058e+06	Test set	670	public	SAMN02371042	PRJNA194657	S	NA	NA	NA	USA	Maryland
1.31058e+06	Test set	2	public	SAMN02371030	PRJNA194659	S	NA	NA	NA	USA	Maryland
1.31059e+06	Test set	2	public	SAMN02370992	PRJNA194662	R	NA	NA	NA	USA	Maryland
1.31059e+06	Test set	2	public	SAMN02371052	PRJNA194669	R	NA	NA	NA	USA	Maryland
1.31061e+06	Test set	2	public	SAMN02380527	PRJNA194686	R	NA	NA	NA	USA	Maryland
1.31061e+06	Test set	10	public	SAMN02380524	PRJNA194687	S	NA	NA	NA	USA	Maryland
1.31062e+06	Test set	241	public	SAMN02380498	PRJNA194694	S	NA	NA	NA	USA	Maryland
1.31062e+06	Test set	529	public	SAMN02380508	PRJNA194695	S	NA	NA	NA	USA	Maryland
1.31062e+06	Test set	536	public	SAMN02380463	PRJNA194698	S	NA	NA	NA	USA	Maryland
1.31063e+06	Test set	2	public	SAMN02692952	PRJNA194707	R	NA	NA	NA	USA	Maryland
1.31065e+06	Test set	499	public	SAMN02380531	PRJNA194729	R	NA	NA	NA	USA	Maryland
1.31066e+06	Test set	505	public	SAMN02384924	PRJNA194735	S	NA	NA	NA	USA	Maryland
1.31066e+06	Test set	78	public	SAMN02692967	PRJNA194737	S	NA	NA	NA	USA	Maryland
1.31068e+06	Test set	2	public	SAMN02385032	PRJNA194755	S	NA	NA	NA	USA	Maryland
1.31068e+06	Test set	533	public	SAMN02385035	PRJNA194760	S	NA	NA	NA	USA	Maryland
1.31069e+06	Test set	514	public	SAMN02385039	PRJNA194767	R	NA	NA	NA	USA	Maryland
1.31069e+06	Test set	519	public	SAMN02385040	PRJNA194768	S	NA	NA	NA	USA	Maryland
1.3107e+06	Test set	2	public	SAMN02385045	PRJNA194774	R	NA	NA	NA	USA	Maryland
1.3107e+06	Test set	108	public	SAMN02385049	PRJNA194779	S	NA	NA	NA	USA	Maryland
1.31071e+06	Test set	651	public	SAMN02404532	PRJNA194783	S	NA	NA	NA	USA	Maryland
1.31072e+06	Test set	499	public	SAMN02404536	PRJNA194795	S	NA	NA	NA	USA	Maryland
1.31074e+06	Test set	2	public	SAMN02404541	PRJNA194811	R	NA	NA	NA	USA	Maryland
1.31074e+06	Test set	500	public	SAMN02404490	PRJNA194813	R	NA	NA	NA	USA	Maryland
1.31075e+06	Test set	2	public	SAMN02404481	PRJNA194823	R	NA	NA	NA	USA	Maryland
1.31075e+06	Test set	535	public	SAMN02404544	PRJNA194824	S	NA	NA	NA	USA	Maryland
1.31076e+06	Test set	521	public	SAMN02415082	PRJNA194836	R	NA	NA	NA	USA	Maryland
1.31076e+06	Test set	285	public	SAMN02415053	PRJNA194838	S	NA	NA	NA	USA	Maryland
1.31076e+06	Test set	2	public	SAMN02415078	PRJNA194839	R	NA	NA	NA	USA	Maryland
1.31077e+06	Test set	2	public	SAMN02415045	PRJNA194843	R	NA	NA	NA	USA	Maryland
1.31077e+06	Test set	416	public	SAMN02415038	PRJNA194847	R	NA	NA	NA	USA	Maryland
1.31078e+06	Test set	2	public	SAMN02415060	PRJNA194851	R	NA	NA	NA	USA	Maryland
1.31078e+06	Test set	652	public	SAMN02415079	PRJNA194854	S	NA	NA	NA	USA	Maryland
1.31081e+06	Test set	2	public	SAMN02567734	PRJNA194881	R	NA	NA	NA	USA	Maryland
1.31081e+06	Test set	2	public	SAMN02567735	PRJNA194883	S	NA	NA	NA	USA	Maryland
1.31081e+06	Test set	2	public	SAMN02567758	PRJNA194886	R	NA	NA	NA	USA	Maryland
1.31082e+06	Test set	664	public	SAMN02692982	PRJNA194891	R	NA	NA	NA	USA	Maryland
1.31082e+06	Test set	138	public	SAMN02567733	PRJNA194894	S	NA	NA	NA	USA	Maryland
1.31083e+06	Test set	499	public	SAMN02692957	PRJNA194902	R	NA	NA	NA	USA	Maryland
480120	Test set	1	public	SAMN02603051	PRJNA21111	R	R	R	R	USA	Walter Reed Army Medical Center
1.39897e+06	Test set	2	public	SAMN02597401	PRJNA218766	S	R	R	R	USA	United States
1.40992e+06	Test set	81	public	SAMN02906923	PRJNA223611	R	R	NA	R	USA	United States
1.40993e+06	Test set	94	public	SAMN02906927	PRJNA223613	R	R	R	R	USA	United States
470.761	Test set	2	public	SAMN03084733	PRJNA262565	R	R	R	R	USA	United States
470.753	Test set	2	public	SAMN03084741	PRJNA262565	R	R	R	R	USA	United States
470.742	Test set	2	public	SAMN03084752	PRJNA262565	S	R	R	R	USA	United States
470.729	Test set	2	public	SAMN03084765	PRJNA262565	NA	R	R	R	USA	United States
470.717	Test set	2	public	SAMN03084777	PRJNA262565	R	R	R	R	USA	United States
470.715	Test set	2	public	SAMN03084779	PRJNA262565	R	R	R	R	USA	United States
470.712	Test set	2	public	SAMN03084782	PRJNA262565	R	R	R	R	USA	United States
470.134	Test set	2	public	SAMN03084784	PRJNA262565	R	R	R	R	USA	United States
470.71	Test set	2	public	SAMN03084785	PRJNA262565	R	R	R	R	USA	United States
470.133	Test set	2	public	SAMN03084789	PRJNA262565	R	R	R	R	USA	United States
470.705	Test set	2	public	SAMN03084791	PRJNA262565	R	R	R	R	USA	United States
470.704	Test set	2	public	SAMN03084792	PRJNA262565	R	R	R	R	USA	United States
470.702	Test set	2	public	SAMN03084794	PRJNA262565	R	R	R	R	USA	United States
470.685	Test set	2	public	SAMN03084814	PRJNA262565	R	R	R	R	USA	United States
470.683	Test set	2	public	SAMN03084816	PRJNA262565	R	R	R	R	USA	United States
470.681	Test set	2	public	SAMN03084818	PRJNA262565	R	R	R	R	USA	United States
470.657	Test set	2	public	SAMN03084835	PRJNA262565	NA	R	R	R	USA	United States
470.649	Test set	2	public	SAMN03084844	PRJNA262565	NA	R	R	R	USA	United States
470.133	Test set	2	public	SAMN03084845	PRJNA262565	R	R	R	R	USA	United States
470.648	Test set	2	public	SAMN03084846	PRJNA262565	NA	R	R	R	USA	United States
470.647	Test set	2	public	SAMN03084847	PRJNA262565	NA	R	R	R	USA	United States
470.636	Test set	2	public	SAMN03084859	PRJNA262565	R	R	R	R	USA	United States
470.634	Test set	2	public	SAMN03084861	PRJNA262565	R	R	R	R	USA	United States
470.625	Test set	2	public	SAMN03084875	PRJNA262565	R	R	R	R	USA	United States
470.639	Test set	10	public	SAMN03084856	PRJNA262565	R	S	R	R	USA	United States
470.662	Test set	79	public	SAMN03084830	PRJNA262565	NA	S	R	R	USA	United States
470.62	Test set	2	public	SAMN03268807	PRJNA270778	R	R	R	R	USA	United States
710094	Test set	1	public	SAMN02469414	PRJNA43427	R	NA	NA	NA	USA	Walter Reed Army Medical Center
710096	Test set	1	public	SAMN02469412	PRJNA43431	R	NA	NA	NA	USA	Walter Reed Army Medical Center
1.11623e+06	Test set	1	public	SAMN02435946	PRJNA77021	R	R	NA	R	USA	United States
1.39895e+06	Test set	2	public	SAMN02597413	PRJNA218754	S	R	R	R	USA	USA: Cleveland, OH
1.39895e+06	Test set	2	public	SAMN02597412	PRJNA218755	NA	R	R	R	USA	USA: Cleveland, OH
1.39896e+06	Test set	2	public	SAMN02597410	PRJNA218757	R	R	R	R	USA	USA: Cleveland, OH
1.39896e+06	Test set	2	public	SAMN02597409	PRJNA218758	R	R	R	R	USA	USA: Cleveland, OH
1.39896e+06	Test set	2	public	SAMN02597408	PRJNA218759	R	R	R	R	USA	USA: Cleveland, OH
1.39896e+06	Test set	79	public	SAMN02597406	PRJNA218761	NA	S	S	R	USA	USA: Cleveland, OH
1.39897e+06	Test set	2	public	SAMN02597397	PRJNA218770	R	R	R	R	USA	USA: Cleveland, OH
1.39897e+06	Test set	2	public	SAMN02597392	PRJNA218775	R	R	R	R	USA	USA: Cleveland, OH
1.39898e+06	Test set	669	public	SAMN02597389	PRJNA218778	NA	S	S	S	USA	USA: Cleveland, OH
1.39898e+06	Test set	2	public	SAMN02597385	PRJNA218782	R	R	R	R	USA	USA: Cleveland, OH
1.39899e+06	Test set	2	public	SAMN02597380	PRJNA218787	S	R	R	R	USA	USA: Cleveland, OH
470.734	Test set	2	public	SAMN04339712	PRJNA278886	NA	R	R	R	USA	USA:Boston
470.734	Test set	2	public	SAMN04456583	PRJNA278886	NA	R	R	R	USA	USA:Boston
470.735	Test set	2	public	SAMN07410709	PRJNA278886	NA	R	NA	R	USA	USA:Boston
470.155	Test set	10	public	SAMN04211932	PRJNA299487	S	S	NA	R	USA	USA: Alaska
470.809	Test set	1	public	SAMN04491041	PRJNA300270	R	R	NA	R	USA	USA:Washington, DC
470.769	Test set	1	public	SAMN04491435	PRJNA300270	R	R	NA	R	USA	USA:Washington, DC
470.798	Test set	1	public	SAMN04491451	PRJNA300270	R	R	NA	R	USA	USA:Washington, DC
470.787	Test set	1	public	SAMN04549829	PRJNA300270	S	S	NA	R	USA	USA:Washington, DC
470.767	Test set	1	public	SAMN04568513	PRJNA300270	S	R	NA	S	USA	USA:Washington, DC
470.746	Test set	2	public	SAMN04485911	PRJNA300270	S	R	NA	R	USA	USA:Washington, DC
470.751	Test set	2	public	SAMN04487135	PRJNA300270	S	S	NA	S	USA	USA:Washington, DC
470.779	Test set	2	public	SAMN04488283	PRJNA300270	S	R	NA	R	USA	USA:Washington, DC
470.747	Test set	2	public	SAMN04515791	PRJNA300270	NA	R	NA	R	USA	USA:Washington, DC
470.803	Test set	2	public	SAMN04525204	PRJNA300270	S	R	NA	R	USA	USA:Washington, DC
470.806	Test set	2	public	SAMN04525208	PRJNA300270	S	R	NA	R	USA	USA:Washington, DC
470.77	Test set	2	public	SAMN04544432	PRJNA300270	S	R	NA	R	USA	USA:Washington, DC
470.788	Test set	2	public	SAMN04545394	PRJNA300270	S	R	NA	R	USA	USA:Washington, DC
470.794	Test set	2	public	SAMN04545400	PRJNA300270	S	R	NA	R	USA	USA:Washington, DC
470.801	Test set	2	public	SAMN04545406	PRJNA300270	S	R	NA	R	USA	USA:Washington, DC
470.804	Test set	2	public	SAMN04547106	PRJNA300270	R	R	NA	R	USA	USA:Washington, DC
470.788	Test set	2	public	SAMN04549261	PRJNA300270	S	R	NA	R	USA	USA:Washington, DC
470.797	Test set	2	public	SAMN04549268	PRJNA300270	S	R	NA	R	USA	USA:Washington, DC
470.793	Test set	2	public	SAMN04549308	PRJNA300270	S	R	NA	R	USA	USA:Washington, DC
470.789	Test set	2	public	SAMN04549551	PRJNA300270	S	R	NA	R	USA	USA:Washington, DC
470.806	Test set	2	public	SAMN04549885	PRJNA300270	S	R	NA	R	USA	USA:Washington, DC
470.743	Test set	2	public	SAMN04550075	PRJNA300270	S	R	NA	R	USA	USA:Washington, DC
470.794	Test set	2	public	SAMN04550116	PRJNA300270	S	R	NA	R	USA	USA:Washington, DC
470.805	Test set	2	public	SAMN04550123	PRJNA300270	S	R	NA	R	USA	USA:Washington, DC
470.774	Test set	2	public	SAMN04555189	PRJNA300270	S	R	NA	R	USA	USA:Washington, DC
470.78	Test set	2	public	SAMN04555191	PRJNA300270	S	R	NA	R	USA	USA:Washington, DC
470.759	Test set	2	public	SAMN04555293	PRJNA300270	S	R	NA	R	USA	USA:Washington, DC
470.764	Test set	2	public	SAMN04555487	PRJNA300270	S	R	NA	R	USA	USA:Washington, DC
470.783	Test set	2	public	SAMN04555500	PRJNA300270	S	R	NA	R	USA	USA:Washington, DC
470.748	Test set	2	public	SAMN04555504	PRJNA300270	S	R	NA	R	USA	USA:Washington, DC
470.773	Test set	2	public	SAMN04555515	PRJNA300270	S	R	NA	R	USA	USA:Washington, DC
470.75	Test set	3	public	SAMN04450953	PRJNA300270	NA	R	NA	R	USA	USA:Washington, DC
470.81	Test set	3	public	SAMN04450971	PRJNA300270	NA	R	NA	R	USA	USA:Washington, DC
470.746	Test set	3	public	SAMN04485912	PRJNA300270	R	NA	NA	R	USA	USA:Washington, DC
470.749	Test set	3	public	SAMN04485916	PRJNA300270	S	R	NA	R	USA	USA:Washington, DC
470.81	Test set	3	public	SAMN04487149	PRJNA300270	NA	R	NA	R	USA	USA:Washington, DC
470.762	Test set	3	public	SAMN04488271	PRJNA300270	S	R	NA	R	USA	USA:Washington, DC
470.77	Test set	3	public	SAMN04515403	PRJNA300270	S	R	NA	R	USA	USA:Washington, DC
470.771	Test set	3	public	SAMN04515404	PRJNA300270	S	R	NA	R	USA	USA:Washington, DC
470.765	Test set	3	public	SAMN04515797	PRJNA300270	S	R	NA	R	USA	USA:Washington, DC
470.767	Test set	3	public	SAMN04515799	PRJNA300270	S	R	NA	R	USA	USA:Washington, DC
470.772	Test set	3	public	SAMN04515803	PRJNA300270	S	R	NA	R	USA	USA:Washington, DC
470.775	Test set	3	public	SAMN04515805	PRJNA300270	S	R	NA	R	USA	USA:Washington, DC
470.804	Test set	3	public	SAMN04545408	PRJNA300270	S	R	NA	R	USA	USA:Washington, DC
470.771	Test set	3	public	SAMN04546725	PRJNA300270	S	R	NA	R	USA	USA:Washington, DC
470.795	Test set	3	public	SAMN04547100	PRJNA300270	S	R	NA	R	USA	USA:Washington, DC
470.749	Test set	3	public	SAMN04549255	PRJNA300270	S	R	NA	R	USA	USA:Washington, DC
470.797	Test set	3	public	SAMN04549310	PRJNA300270	S	R	NA	R	USA	USA:Washington, DC
470.806	Test set	3	public	SAMN04549516	PRJNA300270	S	R	NA	R	USA	USA:Washington, DC
470.805	Test set	3	public	SAMN04550094	PRJNA300270	S	R	NA	R	USA	USA:Washington, DC
470.765	Test set	3	public	SAMN04555182	PRJNA300270	S	R	NA	R	USA	USA:Washington, DC
470.77	Test set	3	public	SAMN04555205	PRJNA300270	S	R	NA	R	USA	USA:Washington, DC
470.772	Test set	3	public	SAMN04555206	PRJNA300270	S	R	NA	R	USA	USA:Washington, DC
470.745	Test set	3	public	SAMN04555215	PRJNA300270	S	R	NA	R	USA	USA:Washington, DC
470.772	Test set	3	public	SAMN04555228	PRJNA300270	S	R	NA	R	USA	USA:Washington, DC
470.777	Test set	3	public	SAMN04555232	PRJNA300270	S	R	NA	R	USA	USA:Washington, DC
470.766	Test set	3	public	SAMN04555489	PRJNA300270	S	R	NA	R	USA	USA:Washington, DC
470.759	Test set	3	public	SAMN04568506	PRJNA300270	S	R	NA	R	USA	USA:Washington, DC
470.755	Test set	6	public	SAMN04550078	PRJNA300270	S	S	NA	S	USA	USA:Washington, DC
470.156	Test set	10	public	SAMN04229824	PRJNA300270	S	R	NA	R	USA	USA:Washington, DC
470.753	Test set	19	public	SAMN04549867	PRJNA300270	S	R	NA	R	USA	USA:Washington, DC
470.806	Test set	19	public	SAMN04550124	PRJNA300270	S	R	NA	R	USA	USA:Washington, DC
470.762	Test set	19	public	SAMN04555199	PRJNA300270	S	R	NA	R	USA	USA:Washington, DC
470.773	Test set	19	public	SAMN04555229	PRJNA300270	S	R	NA	R	USA	USA:Washington, DC
470.804	Test set	20	public	SAMN04446558	PRJNA300270	R	R	NA	R	USA	USA:Washington, DC
470.744	Test set	25	public	SAMN04446544	PRJNA300270	R	NA	NA	R	USA	USA:Washington, DC
470.803	Test set	25	public	SAMN04446557	PRJNA300270	R	NA	NA	R	USA	USA:Washington, DC
470.782	Test set	25	public	SAMN04491439	PRJNA300270	R	NA	NA	R	USA	USA:Washington, DC
470.792	Test set	25	public	SAMN04491444	PRJNA300270	NA	NA	NA	R	USA	USA:Washington, DC
470.794	Test set	25	public	SAMN04491446	PRJNA300270	R	NA	NA	R	USA	USA:Washington, DC
470.796	Test set	25	public	SAMN04491448	PRJNA300270	R	NA	NA	R	USA	USA:Washington, DC
470.798	Test set	25	public	SAMN04491452	PRJNA300270	R	NA	NA	R	USA	USA:Washington, DC
470.796	Test set	25	public	SAMN04525192	PRJNA300270	S	R	NA	R	USA	USA:Washington, DC
470.768	Test set	25	public	SAMN04555203	PRJNA300270	S	R	NA	R	USA	USA:Washington, DC
470.773	Test set	32	public	SAMN04446444	PRJNA300270	NA	R	NA	R	USA	USA:Washington, DC
470.784	Test set	32	public	SAMN04446446	PRJNA300270	R	NA	NA	R	USA	USA:Washington, DC
470.806	Test set	32	public	SAMN04446450	PRJNA300270	S	NA	NA	R	USA	USA:Washington, DC
470.779	Test set	32	public	SAMN04447706	PRJNA300270	NA	NA	NA	R	USA	USA:Washington, DC
470.784	Test set	32	public	SAMN04447713	PRJNA300270	NA	NA	NA	R	USA	USA:Washington, DC
470.772	Test set	32	public	SAMN04482434	PRJNA300270	NA	NA	NA	R	USA	USA:Washington, DC
470.774	Test set	32	public	SAMN04482436	PRJNA300270	R	NA	NA	R	USA	USA:Washington, DC
470.775	Test set	32	public	SAMN04482437	PRJNA300270	NA	NA	NA	R	USA	USA:Washington, DC
470.779	Test set	32	public	SAMN04482444	PRJNA300270	NA	NA	NA	R	USA	USA:Washington, DC
470.781	Test set	32	public	SAMN04482454	PRJNA300270	R	NA	NA	R	USA	USA:Washington, DC
470.784	Test set	32	public	SAMN04488286	PRJNA300270	S	R	NA	R	USA	USA:Washington, DC
470.781	Test set	32	public	SAMN04515809	PRJNA300270	S	R	NA	R	USA	USA:Washington, DC
470.798	Test set	32	public	SAMN04525194	PRJNA300270	S	NA	NA	R	USA	USA:Washington, DC
470.763	Test set	32	public	SAMN04546723	PRJNA300270	S	S	NA	S	USA	USA:Washington, DC
470.755	Test set	32	public	SAMN04549500	PRJNA300270	S	S	NA	S	USA	USA:Washington, DC
470.788	Test set	32	public	SAMN04549503	PRJNA300270	S	R	NA	R	USA	USA:Washington, DC
470.76	Test set	32	public	SAMN04555219	PRJNA300270	NA	NA	NA	S	USA	USA:Washington, DC
470.745	Test set	32	public	SAMN04555479	PRJNA300270	S	R	NA	S	USA	USA:Washington, DC
470.788	Test set	37	public	SAMN04550111	PRJNA300270	S	S	NA	S	USA	USA:Washington, DC
470.746	Test set	48	public	SAMN04515391	PRJNA300270	S	S	NA	S	USA	USA:Washington, DC
470.786	Test set	49	public	SAMN04550080	PRJNA300270	S	S	NA	R	USA	USA:Washington, DC
470.742	Test set	56	public	SAMN04549545	PRJNA300270	S	S	NA	S	USA	USA:Washington, DC
470.756	Test set	81	public	SAMN04491036	PRJNA300270	R	R	NA	R	USA	USA:Washington, DC
470.156	Test set	94	public	SAMN04254727	PRJNA300270	R	R	NA	R	USA	USA: Maryland, Bethesda
470.785	Test set	126	public	SAMN04488288	PRJNA300270	S	S	NA	S	USA	USA:Washington, DC
470.751	Test set	136	public	SAMN04450958	PRJNA300270	S	R	NA	R	USA	USA:Washington, DC
470.749	Test set	150	public	SAMN04547088	PRJNA300270	S	S	NA	S	USA	USA:Washington, DC
470.746	Test set	164	public	SAMN04555503	PRJNA300270	S	S	NA	R	USA	USA:Washington, DC
470.758	Test set	195	public	SAMN04491039	PRJNA300270	NA	R	NA	R	USA	USA:Washington, DC
470.754	Test set	403	public	SAMN04487146	PRJNA300270	S	S	NA	S	USA	USA:Washington, DC
470.751	Test set	412	public	SAMN04450960	PRJNA300270	S	S	NA	S	USA	USA:Washington, DC
470.77	Test set	414	public	SAMN04568515	PRJNA300270	S	R	NA	R	USA	USA:Washington, DC
470.787	Test set	417	public	SAMN04549549	PRJNA300270	S	S	NA	R	USA	USA:Washington, DC
470.76	Test set	437	public	SAMN04555197	PRJNA300270	S	S	NA	S	USA	USA:Washington, DC
470.803	Test set	464	public	SAMN04545407	PRJNA300270	S	S	NA	S	USA	USA:Washington, DC
470.767	Test set	494	public	SAMN04446470	PRJNA300270	S	NA	NA	S	USA	USA:Washington, DC
470.755	Test set	515	public	SAMN04550108	PRJNA300270	S	S	NA	S	USA	USA:Washington, DC
470.761	Test set	625	public	SAMN04555220	PRJNA300270	S	R	NA	R	USA	USA:Washington, DC
470.807	Test set	967	public	SAMN04525209	PRJNA300270	S	R	NA	S	USA	USA:Washington, DC
470.776	Test set	970	public	SAMN04555231	PRJNA300270	S	S	NA	S	USA	USA:Washington, DC
470.753	Test set	976	public	SAMN04487142	PRJNA300270	S	S	NA	S	USA	USA:Washington, DC
470.801	Test set	1104	public	SAMN04549559	PRJNA300270	S	S	NA	S	USA	USA:Washington, DC
470.772	Test set	1115	public	SAMN04555303	PRJNA300270	S	S	NA	R	USA	USA:Washington, DC
470.743	Test set	1132	public	SAMN04555193	PRJNA300270	S	S	NA	S	USA	USA:Washington, DC
470.377	Test set	2	public	SAMN06827910	PRJNA384065	R	R	R	R	USA	USA: Unknown
903896	Test set	2	public	SAMN02436551	PRJNA53391	S	R	R	R	USA	USA: National Naval Medical Center, Bethesda, MD
903903	Test set	2	public	SAMN00761237	PRJNA53405	S	R	R	R	USA	USA: Aboard the hospital ship USNS Comfort
903922	Test set	2	public	SAMN00761227	PRJNA53443	S	R	R	R	USA	USA: National Naval Medical Center, Bethesda, MD
GCA_006491965.1	Test set	1	public	SAMN12087696	PRJNA545079	R	R	R	R	USA	USA
GCA_006492245.1	Test set	2	public	SAMN12087692	PRJNA545079	R	R	R	R	USA	USA
GCA_006493655.1	Test set	2	public	SAMN12087698	PRJNA545079	R	R	R	R	USA	USA
GCA_006493815.1	Test set	2	public	SAMN12087736	PRJNA545079	S	R	R	R	USA	USA
GCA_006493835.1	Test set	10	public	SAMN12087703	PRJNA545079	S	S	S	R	USA	USA
GCA_006494285.1	Test set	374	public	SAMN12087730	PRJNA545079	S	S	S	S	USA	USA
GCA_006492885.1	Test set	963	public	SAMN12087717	PRJNA545079	S	S	S	S	USA	USA
GCA_006492505.1	Test set	973	public	SAMN12087710	PRJNA545079	S	S	S	S	USA	USA
470.285	Test set	1	public	SAMN04014886	PRJNA292904	R	R	R	R	Unknown	Unknown
470.284	Test set	85	public	SAMN04014874	PRJNA292904	R	R	R	R	Unknown	Unknown
470.47	Test set	229	public	SAMN04014919	PRJNA292904	R	R	R	R	Unknown	Unknown
470.488	Test set	2	public	SAMN04014897	PRJNA316321	R	R	R	R	Unknown	Unknown
470.541	Test set	32	public	SAMN04014911	PRJNA316321	R	NA	S	R	Unknown	Unknown
470.224	Test set	2	public	SAMN04993337	PRJNA316619	R	R	R	R	Unknown	Unknown
470.227	Test set	2	public	SAMN04993351	PRJNA316619	NA	NA	NA	R	Unknown	Unknown
470.225	Test set	2	public	SAMN04993365	PRJNA316619	NA	NA	NA	R	Unknown	Unknown
470.228	Test set	2	public	SAMN04993386	PRJNA316619	R	R	NA	R	Unknown	Unknown
470.23	Test set	2	public	SAMN04993388	PRJNA316619	R	R	R	R	Unknown	Unknown
470.23	Test set	2	public	SAMN04993397	PRJNA316619	NA	NA	NA	R	Unknown	Unknown
470.23	Test set	2	public	SAMN04993401	PRJNA316619	NA	NA	NA	R	Unknown	Unknown
470.23	Test set	2	public	SAMN04993405	PRJNA316619	R	R	R	R	Unknown	Unknown
470.231	Test set	2	public	SAMN04993411	PRJNA316619	R	R	NA	R	Unknown	Unknown
470.224	Test set	2	public	SAMN04993418	PRJNA316619	R	R	NA	R	Unknown	Unknown
470.224	Test set	2	public	SAMN04993421	PRJNA316619	NA	NA	NA	R	Unknown	Unknown
470.228	Test set	2	public	SAMN04993427	PRJNA316619	R	R	NA	R	Unknown	Unknown
470.229	Test set	2	public	SAMN04993429	PRJNA316619	NA	NA	R	R	Unknown	Unknown
470.228	Test set	2	public	SAMN04993432	PRJNA316619	R	R	R	R	Unknown	Unknown
470.23	Test set	2	public	SAMN04993453	PRJNA316619	R	R	NA	R	Unknown	Unknown
470.227	Test set	632	public	SAMN04993359	PRJNA316619	R	R	NA	R	Unknown	Unknown
470.737	Test set	2	public	SAMN04901663	PRJNA317141	R	R	R	R	Unknown	Unknown
470.739	Test set	2	public	SAMN04901676	PRJNA317141	R	R	R	R	Unknown	Unknown
470.739	Test set	2	public	SAMN04901677	PRJNA317141	R	R	R	R	Unknown	Unknown
470.74	Test set	2	public	SAMN04901694	PRJNA317141	R	R	R	R	Unknown	Unknown
470.741	Test set	2	public	SAMN04901699	PRJNA317141	R	R	R	R	Unknown	Unknown
470.741	Test set	2	public	SAMN04901701	PRJNA317141	R	R	R	R	Unknown	Unknown
470.739	Test set	79	public	SAMN04901684	PRJNA317141	R	R	R	R	Unknown	Unknown
470.741	Test set	79	public	SAMN04901696	PRJNA317141	R	R	R	R	Unknown	Unknown
470.74	Test set	1091	public	SAMN04901686	PRJNA317141	R	R	R	R	Unknown	Unknown
GCA_002137795.1	Test set	2	public	SAMN06837741	PRJNA384060	R	R	R	R	Unknown	Unknown
GCA_002136745.1	Test set	2	public	SAMN06837771	PRJNA384060	R	R	R	R	Unknown	Unknown
GCA_002136885.1	Test set	2	public	SAMN06837791	PRJNA384060	R	R	R	R	Unknown	Unknown
GCA_002138005.1	Test set	2	public	SAMN06837831	PRJNA384060	R	R	R	R	Unknown	Unknown
GCA_002137285.1	Test set	2	public	SAMN06837836	PRJNA384060	R	R	R	R	Unknown	Unknown
GCA_002144685.1	Test set	2	public	SAMN06892204	PRJNA384060	R	R	R	R	Unknown	Unknown
GCA_002143795.1	Test set	2	public	SAMN06892218	PRJNA384060	R	R	R	R	Unknown	Unknown
GCA_002143715.1	Test set	2	public	SAMN06892222	PRJNA384060	R	R	R	R	Unknown	Unknown
GCA_002143675.1	Test set	2	public	SAMN06892224	PRJNA384060	R	R	R	R	Unknown	Unknown
GCA_002143395.1	Test set	2	public	SAMN06892242	PRJNA384060	R	R	R	R	Unknown	Unknown
GCA_002143195.1	Test set	2	public	SAMN06892249	PRJNA384060	R	R	R	R	Unknown	Unknown
GCA_002145035.1	Test set	2	public	SAMN06892254	PRJNA384060	R	R	R	R	Unknown	Unknown
GCA_002142995.1	Test set	2	public	SAMN06892297	PRJNA384060	R	R	R	R	Unknown	Unknown
GCA_002143035.1	Test set	2	public	SAMN06892299	PRJNA384060	R	R	R	R	Unknown	Unknown
GCA_002145115.1	Test set	2	public	SAMN06892326	PRJNA384060	R	R	R	R	Unknown	Unknown
GCA_002148735.1	Test set	11	public	SAMN06892315	PRJNA384060	S	S	S	S	Unknown	Unknown
GCA_002143975.1	Test set	25	public	SAMN06892212	PRJNA384060	R	S	NA	R	Unknown	Unknown
GCA_002143185.1	Test set	39	public	SAMN06892241	PRJNA384060	S	S	S	S	Unknown	Unknown
GCA_002137185.1	Test set	78	public	SAMN06837813	PRJNA384060	S	S	S	R	Unknown	Unknown
GCA_002136815.1	Test set	142	public	SAMN06837799	PRJNA384060	S	S	S	S	Unknown	Unknown
GCA_002137575.1	Test set	203	public	SAMN06837756	PRJNA384060	S	S	S	S	Unknown	Unknown
GCA_002143755.1	Test set	406	public	SAMN06892220	PRJNA384060	R	R	NA	R	Unknown	Unknown
GCA_002142945.1	Test set	509	public	SAMN06892294	PRJNA384060	S	S	S	R	Unknown	Unknown
GCA_002136685.1	Test set	810	public	SAMN06837773	PRJNA384060	S	S	S	S	Unknown	Unknown
GCA_002137255.1	Test set	848	public	SAMN06837810	PRJNA384060	S	S	S	S	Unknown	Unknown
GCA_002143345.1	Test set	941	public	SAMN06892282	PRJNA384060	S	S	S	S	Unknown	Unknown
GCA_002136735.1	Test set	1048	public	SAMN06837772	PRJNA384060	S	S	S	NA	Unknown	Unknown
GCA_002143275.1	Test set	1088	public	SAMN06892300	PRJNA384060	S	R	NA	R	Unknown	Unknown
889738	Test set	2	public	SAMN02603104	PRJNA52959	R	NA	NA	NA	Unknown	Unknown
1.097e+06	Test set	23	public	SAMN02604245	PRJNA74423	R	NA	NA	NA	Unknown	Unknown
1702.05	Test set	396	private	-	-	S	I	S	S	China	Guangdong
202040030	Test set	2	private	-	-	R	R	R	R	China	Guangdong
1501.01	Test set	204	private	-	-	S	S	S	S	China	Guangdong
1404.32	Test set	2	private	-	-	R	R	R	R	China	Guangdong
1905115	Test set	2	private	-	-	R	R	R	R	China	Guangdong
1405.37	Test set	46	private	-	-	R	I	R	R	China	Guangdong
1507.29	Test set	77	private	-	-	R	S	S	S	China	Guangdong
1408.51	Test set	821	private	-	-	S	I	S	S	China	Guangdong
1704.13	Test set	1828	private	-	-	S	S	S	S	China	Guangdong
1407.5	Test set	2	private	-	-	S	R	R	R	China	Guangdong
201940064	Test set	Unknown	private	-	-	R	S	S	S	China	Guangdong
1605.15	Test set	1276	private	-	-	S	S	S	I	China	Guangdong
201940020	Test set	2	private	-	-	R	R	R	R	China	Guangdong
1807.28	Test set	338	private	-	-	S	S	S	S	China	Guangdong
1804.11	Test set	Unknown	private	-	-	S	I	S	S	China	Guangdong
20214008	Test set	2	private	-	-	R	R	R	R	China	Guangdong
1704.15	Test set	321	private	-	-	S	I	I	S	China	Guangdong
1712.38	Test set	768	private	-	-	S	I	R	I	China	Guangdong
1907188	Test set	2	private	-	-	R	R	S	R	China	Guangdong
1303.2	Test set	132	private	-	-	S	S	S	S	China	Guangdong
1304.34	Test set	68	private	-	-	S	S	S	S	China	Guangdong
1709.02	Test set	33	private	-	-	S	S	S	S	China	Guangdong
1710.34	Test set	2	private	-	-	R	I	R	R	China	Guangdong
202040029	Test set	2	private	-	-	R	R	R	R	China	Guangdong
1606.19	Test set	357	private	-	-	S	S	S	S	China	Guangdong
1602.03	Test set	Unknown	private	-	-	S	I	I	S	China	Guangdong
1601.01	Test set	2	private	-	-	R	R	R	R	China	Guangdong
1507.29	Test set	795	private	-	-	S	I	R	R	China	Guangdong
1302.12	Test set	63	private	-	-	S	I	S	S	China	Guangdong
1605.13	Test set	Unknown	private	-	-	S	I	S	S	China	Guangdong
1704.13	Test set	1264	private	-	-	S	S	S	S	China	Guangdong
1305.4	Test set	1333	private	-	-	I	S	S	S	China	Guangdong
1709.03	Test set	217	private	-	-	S	S	S	S	China	Guangdong
1907194	Test set	2	private	-	-	R	R	R	R	China	Guangdong
1412.72	Test set	221	private	-	-	S	S	S	S	China	Guangdong
Note: R, resistant; I, intermediate; S, susceptible. -, unknown. NA, not available.

## Sheet: Supplementary Table 2
Supplementary Table 2. The number of susceptible and resistant strains of A. baumannii used in this study.
Antibiotic	Abbreviation	Total data	Public dataset	Private sample	Training set‡	Test set‡
		n = 1942	n = 1784	n = 158	n = 1557	n = 385
Imipenem	IPM	1757	1601	156	736|675	175|171
Ceftazidime	CAZ	1472	1344	128	980|205	213|74
Cefepime	CPM	853	705	148	532|137	131|53
Ciprofloxacin	CIP	1674	1518	156	1165|186	252|71
‡Data are displayed as (Resistant|Susceptible).

## Sheet: Supplementary Table 3
Supplementary Table 3. The performance of three classifiers on different pathogen-antibiotic pairs.
Species	Antibiotics	Classifiers (AUC ± SD*)
		LR	GLM	RF
A. baumannii	IPM	92.49 ± 0.08	92.73 ± 0.00	91.97 ± 0.09
	CPM	95.20 ± 0.03	95.20 ± 0.00	93.59 ± 0.11
	CAZ	96.90 ± 0.47	97.23 ± 0.00	94.92 ± 0.11
	CIP	99.23 ± 0.00	99.38 ± 0.00	99.14 ± 0.05
	Average	95.96 ± 0.15	96.14 ± 0.00	94.91 ± 0.09
Note: *SD represents the variablity (standard deviation) in 10 test folds. AUC, areas under the curve; IPM, imipenem; CPM, cefepime; CAZ, ceftazidime; CIP, ciprofloxacin; LR, LASSO regression; GLM, generalized linear model; RF, random forest.

## Sheet: Supplementary Table 4
Supplementary Table 4. The contribution of selected antimicrobial resistance signatures to the LASSO regression classifier for four antibiotics in A. baumannii.
Species	Antibiotic	Gene family	Gene family weight	Gene family PPV	AMR feature*	Feature weight	Feature PPV	Feature type
Acinetobacter baumannii	Imipenem	OXA-24 family	4.63553	0.966(56/58)	OXA-24	7.82778	1.000(18/18)	homolog
				0.966(56/58)	OXA-72	4.26124	0.949(37/39)	homolog
		ADC-215-like	2.3	0.594(19/32)	ADC-215	7.21714	1.000(8/8)	homolog
					ADC-214	5.40189	1.000(4/4)	homolog
		ADC-30-like	0.788807	0.708(517/730)	ADC-219	5.4384	1.000(6/6)	homolog
					ADC-233	5.41652	1.000(3/3)	homolog
					ADC-56	4.18904	0.955(21/22)	homolog
					ADC-33	3.53473	0.948(92/97)	homolog
					ADC-223	3.45032	1.000(19/19)	homolog
					ADC-226	2.3297	0.875(7/8)	homolog
		OXA-23 family	4.89253	0.964(534/554)	OXA-23	4.91374	0.964(534/554)	homolog
		ADC-222-like	3.96563	0.938(15/16)	ADC-222	3.96563	0.938(15/16)	homolog
		NDM	3.82388	0.900(9/10)	NDM-1	3.82388	0.900(9/10)	homolog
		ADC-79-like	1.37072	0.406(13/32)	Acinetobacter baumannii ampC beta-lactamase	2.90593	1.000(11/11)	homolog
		ADC-240-like	0.273901	0.750(36/48)	ADC-74	2.56782	1.000(6/6)	homolog
		OXA-20 family	3.82388	1.000(2/2)	OXA-20	3.82388	1.000(2/2)	homolog
		OXA-134 family	1.09254	1.000(1/1)	OXA-237	3.82388	1.000(1/1)	homolog
		OXA-143 family	3.82388	1.000(1/1)	OXA-253	3.82388	1.000(1/1)	homolog
		OXA-542 family	3.82388	1.000(1/1)	OXA-542	3.82388	1.000(1/1)	homolog
		IMP	3.82388	1.000(1/1)	IMP-16	3.82388	1.000(1/1)	homolog
	Ceftazidime	PER	5.45231	1.000(55/55)	PER-1	5.98816	1.000(41/41)	homolog
					PER-7	3.26772	1.000(12/12)	homolog
		ADC-30-like	5.60442	0.997(628/630)	ADC-30	5.97544	0.992(257/259)	homolog
					ADC-56	5.78867	1.000(23/23)	homolog
					ADC-212	5.75291	1.000(53/53)	homolog
					ADC-73	5.55241	1.000(109/109)	homolog
					ADC-25	5.55091	1.000(29/29)	homolog
					ADC-33	5.54196	1.000(37/37)	homolog
					ADC-162	5.52226	1.000(87/87)	homolog
					ADC-100	5.21737	1.000(8/8)	homolog
					ADC-140	4.50163	1.000(4/4)	homolog
					ADC-219	3.49294	1.000(6/6)	homolog
					ADC-218	3.21704	1.000(3/3)	homolog
		ADC-215-like	0.1	0.531(17/32)	ADC-215	5.33752	1.000(9/9)	homolog
					ADC-214	4.50162	1.000(4/4)	homolog
		CTX	4.92237	1.000(6/6)	CTX-M-15	4.92237	1.000(6/6)	homolog
		CMY	4.92234	1.000(6/6)	CMY-30	4.92234	1.000(6/6)	homolog
		ADC-176-like	3.90347	0.933(209/224)	ADC-96	4.77687	1.000(7/7)	homolog
					ADC-176	4.62067	1.000(29/29)	homolog
					ADC-79	3.82877	0.925(172/186)	homolog
		ADC-240-like	1.70866	0.863(44/51)	ADC-240	4.52006	1.000(14/14)	homolog
					ADC-74	3.97683	1.000(6/6)	homolog
		GES	3.56844	1.000(7/7)	GES-11	3.56844	1.000(7/7)	homolog
		ADC-191-like	0.645201	0.837(41/49)	ADC-191	3.06471	1.000(11/11)	homolog
		NDM	3.05001	0.900(9/10)	NDM-1	3.05001	0.900(9/10)	homolog
		OXA-23 family	2.27289	0.975(463/475)	OXA-23	2.27289	0.975(463/475)	homolog
		OXA-143 family	1.525	1.000(1/1)	OXA-253	3.05001	1.000(1/1)	homolog
		OXA-20 family	3.05001	1.000(1/1)	OXA-20	3.05001	1.000(1/1)	homolog
		OXA-213 family	3.05001	1.000(1/1)	OXA-533	3.05001	1.000(1/1)	homolog
		VEB	3.05001	1.000(1/1)	VEB-1	3.05001	1.000(1/1)	homolog
		IMP	3.05001	1.000(1/1)	IMP-16	3.05001	1.000(1/1)	homolog
	Cefepime	ADC-30-like	3.61381	0.974(419/430)	ADC-56	7.1678	1.000(22/22)	homolog
					ADC-212	6.74317	1.000(48/48)	homolog
					ADC-100	6.6262	1.000(7/7)	homolog
					ADC-30	4.98536	0.990(101/102)	homolog
					ADC-218	4.71145	1.000(3/3)	homolog
					ADC-223	3.98747	1.000(19/19)	homolog
					ADC-25	2.30714	0.944(17/18)	homolog
					ADC-162	1.74161	0.976(80/82)	homolog
					ADC-73	2.3	0.980(100/102)	homolog
		PER	4.79608	1.000(28/28)	PER-1	5.78586	1.000(19/19)	homolog
					PER-7	3.00251	1.000(8/8)	homolog
		ADC-215-like	0.5	0.692(18/26)	ADC-214	5.77511	1.000(3/3)	homolog
					ADC-215	2.80985	0.833(5/6)	homolog
		CTX	5.77504	1.000(3/3)	CTX-M-15	5.77504	1.000(3/3)	homolog
		ADC-240-like	2.61862	1.000(12/12)	ADC-11	4.71352	1.000(7/7)	homolog
		ADC-176-like	1.26605	0.667(24/36)	ADC-96	4.71138	1.000(3/3)	homolog
					ADC-176	2.83564	1.000(10/10)	homolog
		GES	4.71045	1.000(4/4)	GES-11	4.71045	1.000(4/4)	homolog
		OXA-23 family	3.61646	0.978(395/404)	OXA-23	3.62362	0.978(395/404)	homolog
		NDM	3.01109	0.900(9/10)	NDM-1	3.01109	0.900(9/10)	homolog
		ADC-191-like	0.777401	0.895(17/19)	ADC-191	2.66538	1.000(6/6)	homolog
		CMY	3.01109	1.000(1/1)	CMY-30	3.01109	1.000(1/1)	homolog
		OXA-143 family	3.01109	1.000(1/1)	OXA-253	3.01109	1.000(1/1)	homolog
		OXA-20 family	3.01109	1.000(1/1)	OXA-20	3.01109	1.000(1/1)	homolog
	Ciprofloxacin	AB_GYRA	0.226398	0.872(1163/1334)	AB_gyrA:242(C->T)	7.90691	0.998(1156/1158)	variant
		AB_GYRB	0.00554	0.820(731/892)	AB_gyrB:1437(A->C)	4.31586	1.000(35/35)	variant
		AB_PARC	0.04086	0.874(1137/1301)	AB_parC:251(C->T)	1.99569	0.998(992/994)	variant
Note: Feature PPV, positive predictive value calculated for AMR features; Gene family PPV, positive predictive value calculated for gene family which the AMR feature belongs to. *, AMR feature with PPV < 0.8 is not listed.

## Sheet: Supplementary Table 5
Supplementary Table 5. Performance of short-read (75bp)-based models to predict susceptibility or resistance to four antibiotics in simulated 30X data size.
Species	Antibiotic	Threshold value*	True resistance	False susceptibility	True susceptibility	False resistance	AUC	Accuracy	Sensitivity	Specificity	PPV	NPV	Marker number
Acinetobacter baumannii	IPM	3.53473	582	81	568	33	0.925162	0.90981	0.877828	0.945092	0.946341	0.875193	20
	CAZ	1.18029	463	6	65	27	0.952362	0.941176	0.987207	0.706522	0.944898	0.915493	31
	CPM	0.687995	880	16	117	50	0.938907	0.937912	0.982143	0.700599	0.946237	0.879699	24
	CIP	1.99569	1072	5	128	1	0.993216	0.995025	0.995357	0.992248	0.999068	0.962406	3
* Threshold value indicates the cut-off value that resulted in the maximal Youden index (J=sensitivity+specificity−1) for each drug.

## Sheet: Supplementary Table 6
Supplementary Table 6. Performance of short-read (75bp) based models to predict susceptibility or resistance to four antibiotics in simulated diffrerent data size.
Species	Antibiotic	Status	Cutoff(R_cutoff:S_cutoff)	Depth	True resistance	False resistance	True susceptibility	False susceptibility	Not_predicted	Sensitity	Specificity	PPV	NPV	Accuracy
Acinetobacter baumannii	Imipenem	RS	2.329703:0.788807	30	819	35	541	53	309	0.93922	0.939236	0.959016	0.910774	0.939227
Acinetobacter baumannii	Imipenem	RS	2.329703:0.788807	10	820	35	541	53	308	0.93929	0.939236	0.959064	0.910774	0.939268
Acinetobacter baumannii	Imipenem	RS	2.329703:0.788807	5	819	40	540	53	305	0.93922	0.931034	0.953434	0.910624	0.93595
Acinetobacter baumannii	Imipenem	RS	2.329703:0.788807	3	817	52	540	53	295	0.93908	0.912162	0.940161	0.910624	0.928181
Acinetobacter baumannii	Imipenem	RS	2.329703:0.788807	2	824	61	540	53	279	0.939567	0.898502	0.931073	0.910624	0.922869
Acinetobacter baumannii	Imipenem	RS	2.329703:0.788807	1	814	102	535	53	253	0.93887	0.839874	0.888646	0.909864	0.896941
Acinetobacter baumannii	Imipenem	RS	2.329703:0.788807	0.9	811	100	534	53	259	0.938657	0.842271	0.890231	0.90971	0.897864
Acinetobacter baumannii	Imipenem	RS	2.329703:0.788807	0.8	807	118	535	53	244	0.938372	0.819296	0.872432	0.909864	0.88698
Acinetobacter baumannii	Imipenem	RS	2.329703:0.788807	0.7	804	111	539	55	247	0.935972	0.829231	0.878689	0.907407	0.889993
Acinetobacter baumannii	Imipenem	RS	2.329703:0.788807	0.6	795	115	545	58	244	0.932005	0.825758	0.873626	0.903814	0.885658
Acinetobacter baumannii	Imipenem	RS	2.329703:0.788807	0.5	798	121	549	61	228	0.928987	0.819403	0.868335	0.9	0.880968
Acinetobacter baumannii	Imipenem	RS	2.329703:0.788807	0.4	800	94	570	60	233	0.930233	0.858434	0.894855	0.904762	0.89895
Acinetobacter baumannii	Imipenem	R	2.329703:/	0.3	779	85	0	0	711	NA	NA	0.90162	NA	0.90162
Acinetobacter baumannii	Imipenem	R	2.329703:/	0.2	744	61	0	0	952	NA	NA	0.924224	NA	0.924224
Acinetobacter baumannii	Imipenem	R	2.329703:/	0.1	643	40	0	0	1074	NA	NA	0.941435	NA	0.941435
Acinetobacter baumannii	Imipenem	R	2.329703:/	0.05	418	19	0	0	1320	NA	NA	0.956522	NA	0.956522
Acinetobacter baumannii	Ceftazidime	RS	1.525005:1.525005	30	1171	81	198	22	0	0.981559	0.709677	0.935304	0.9	0.930027
Acinetobacter baumannii	Ceftazidime	RS	1.525005:1.525005	10	1171	81	198	22	0	0.981559	0.709677	0.935304	0.9	0.930027
Acinetobacter baumannii	Ceftazidime	RS	1.525005:1.525005	5	1171	80	199	22	0	0.981559	0.713262	0.936051	0.900452	0.930707
Acinetobacter baumannii	Ceftazidime	RS	1.525005:1.525005	3	1171	80	199	22	0	0.981559	0.713262	0.936051	0.900452	0.930707
Acinetobacter baumannii	Ceftazidime	RS	1.525005:1.525005	2	1172	79	200	21	0	0.982397	0.716846	0.936851	0.904977	0.932065
Acinetobacter baumannii	Ceftazidime	RS	1.525005:1.525005	1	1171	79	200	22	0	0.981559	0.716846	0.9368	0.900901	0.931386
Acinetobacter baumannii	Ceftazidime	RS	1.525005:1.525005	0.9	1170	80	199	23	0	0.980721	0.713262	0.936	0.896396	0.930027
Acinetobacter baumannii	Ceftazidime	RS	1.525005:1.525005	0.8	1164	80	199	29	0	0.975692	0.713262	0.935691	0.872807	0.925951
Acinetobacter baumannii	Ceftazidime	R	1.525005:/	0.7	1163	78	0	0	231	NA	NA	0.937147	NA	0.937147
Acinetobacter baumannii	Ceftazidime	R	1.525005:/	0.6	1157	80	0	0	235	NA	NA	0.935327	NA	0.935327
Acinetobacter baumannii	Ceftazidime	R	1.525005:/	0.5	1137	76	0	0	259	NA	NA	0.937345	NA	0.937345
Acinetobacter baumannii	Ceftazidime	R	1.525005:/	0.4	1107	70	0	0	295	NA	NA	0.940527	NA	0.940527
Acinetobacter baumannii	Ceftazidime	R	1.525005:/	0.3	1033	69	0	0	370	NA	NA	0.937387	NA	0.937387
Acinetobacter baumannii	Ceftazidime	R	1.525005:/	0.2	924	45	0	0	503	NA	NA	0.95356	NA	0.95356
Acinetobacter baumannii	Ceftazidime	R	1.525005:/	0.1	692	30	0	0	750	NA	NA	0.958449	NA	0.958449
Acinetobacter baumannii	Ceftazidime	R	1.525005:/	0.05	428	15	0	0	1029	NA	NA	0.96614	NA	0.96614
Acinetobacter baumannii	Cefepime	RS	1.26605:1.26605	30	648	45	145	15	0	0.977376	0.763158	0.935065	0.90625	0.92966
Acinetobacter baumannii	Cefepime	RS	1.26605:1.26605	10	648	45	145	15	0	0.977376	0.763158	0.935065	0.90625	0.92966
Acinetobacter baumannii	Cefepime	RS	1.26605:1.26605	5	648	44	146	15	0	0.977376	0.768421	0.936416	0.906832	0.930832
Acinetobacter baumannii	Cefepime	RS	1.26605:1.26605	3	648	44	146	15	0	0.977376	0.768421	0.936416	0.906832	0.930832
Acinetobacter baumannii	Cefepime	RS	1.26605:1.26605	2	648	43	147	15	0	0.977376	0.773684	0.937771	0.907407	0.932005
Acinetobacter baumannii	Cefepime	RS	1.26605:1.26605	1	647	43	147	16	0	0.975867	0.773684	0.937681	0.90184	0.930832
Acinetobacter baumannii	Cefepime	RS	1.26605:1.26605	0.9	649	44	146	14	0	0.978884	0.768421	0.936508	0.9125	0.932005
Acinetobacter baumannii	Cefepime	RS	1.26605:1.26605	0.8	646	43	147	17	0	0.974359	0.773684	0.937591	0.896341	0.92966
Acinetobacter baumannii	Cefepime	RS	1.26605:1.26605	0.7	645	43	147	18	0	0.972851	0.773684	0.9375	0.890909	0.928488
Acinetobacter baumannii	Cefepime	RS	1.26605:1.26605	0.6	646	44	146	17	0	0.974359	0.768421	0.936232	0.895706	0.928488
Acinetobacter baumannii	Cefepime	R	1.26605:/	0.5	642	41	0	0	170	NA	NA	0.939971	NA	0.939971
Acinetobacter baumannii	Cefepime	R	1.26605:/	0.4	637	41	0	0	175	NA	NA	0.939528	NA	0.939528
Acinetobacter baumannii	Cefepime	R	1.26605:/	0.3	619	38	0	0	196	NA	NA	0.942161	NA	0.942161
Acinetobacter baumannii	Cefepime	R	1.26605:/	0.2	582	22	0	0	249	NA	NA	0.963576	NA	0.963576
Acinetobacter baumannii	Cefepime	R	1.26605:/	0.1	487	19	0	0	347	NA	NA	0.962451	NA	0.962451
Acinetobacter baumannii	Cefepime	R	1.26605:/	0.05	326	11	0	0	516	NA	NA	0.967359	NA	0.967359
Acinetobacter baumannii	Ciprofloxacin	RS	1.995694:1.995694	30	1412	3	254	5	0	0.996471	0.988327	0.99788	0.980695	0.995221
Acinetobacter baumannii	Ciprofloxacin	RS	1.995694:1.995694	10	1411	3	254	6	0	0.995766	0.988327	0.997878	0.976923	0.994624
Acinetobacter baumannii	Ciprofloxacin	RS	1.995694:1.995694	5	1412	3	254	5	0	0.996471	0.988327	0.99788	0.980695	0.995221
Acinetobacter baumannii	Ciprofloxacin	RS	1.995694:1.995694	3	1380	5	252	37	0	0.973888	0.980545	0.99639	0.871972	0.97491
Acinetobacter baumannii	Ciprofloxacin	R	1.995694:/	2	1326	4	0	0	344	NA	NA	0.996992	NA	0.996992
Acinetobacter baumannii	Ciprofloxacin	R	1.995694:/	1	1075	3	0	0	596	NA	NA	0.997217	NA	0.997217
Acinetobacter baumannii	Ciprofloxacin	R	1.995694:/	0.9	1004	2	0	0	668	NA	NA	0.998012	NA	0.998012
Acinetobacter baumannii	Ciprofloxacin	R	1.995694:/	0.8	964	3	0	0	707	NA	NA	0.996898	NA	0.996898
Acinetobacter baumannii	Ciprofloxacin	R	1.995694:/	0.7	873	2	0	0	799	NA	NA	0.997714	NA	0.997714
Acinetobacter baumannii	Ciprofloxacin	R	1.995694:/	0.6	809	3	0	0	862	NA	NA	0.996305	NA	0.996305
Acinetobacter baumannii	Ciprofloxacin	R	1.995694:/	0.5	723	4	0	0	947	NA	NA	0.994498	NA	0.994498
Acinetobacter baumannii	Ciprofloxacin	R	1.995694:/	0.4	637	1	0	0	1036	NA	NA	0.998433	NA	0.998433
Acinetobacter baumannii	Ciprofloxacin	R	1.995694:/	0.3	491	0	0	0	1183	NA	NA	1	NA	1
Acinetobacter baumannii	Ciprofloxacin	R	1.995694:/	0.2	351	0	0	0	1323	NA	NA	1	NA	1
Acinetobacter baumannii	Ciprofloxacin	R	1.995694:/	0.1	182	0	0	0	1492	NA	NA	1	NA	1
Acinetobacter baumannii	Ciprofloxacin	R	1.995694:/	0.05	99	0	0	0	1575	NA	NA	1	NA	1
Note: Column Status, RS means resistance or susceptibility is reportable while R means only resistance is reportable. Column Cutoff (R_cutoff:S_cutoff) means the threshold to predict resistance and susceptibility separately.

## Sheet: Supplementary table 7
Supplementary Table 7. Cut-off values for the mNGS-AST models in clinical samples.
Species	Antibiotic	Resistance prediction			Susceptibility prediction
		Threshold value for resistance prediction (Tr)	PPV		Minimum genome coverage required for susceptibility prediction	Threshold value for susceptibility prediction (generally demand NPV>=0.9)	NPV
Acinetobacter baumannii	IPM	2.3297	0.909		0.4X (25%)	0.788807	0.907
	CAZ	1.525	0.936		0.8X (32%)	1.525	0.894
	CPM	1.26605	0.937		0.6X (29%)	1.26605	0.901
	CIP	1.99569	0.998		3X (85%)	1.99569	0.979
Note: Minimum genome coverage required for susceptibility, the maximum value of truly detected genome coverage is in brackets.

## Sheet: Supplementary Table 8
Supplementary Table 8. Detailed information on read-based ARG tests to predict susceptibility and resistance to four antibiotics in 230 retrospective clinical specimens.
Patient ID	Sample ID	Sample type	Source	CleanReads	NoHostReads	NoHostRate(%)	Detected bacterias of top5-15 abundance (Read number, coverage)	Targeted pathogen for AST prediction	Genome coverage(%)	Antibiotic	ARGs (coefficient)	Total score	Predict	Phenotypic AST	Consistence
1	00447	Sputum	Guangdong Provincial People's Hospital	19728038	5936875	30.09	Acinetobacter baumannii 1752411,81.3296% Burkholderia multivorans 26076,24.5453% Burkholderia cepacia 216,0.3638% Enterococcus faecium 269,0.4566% Enterococcus faecalis 31,0.0578%	Acinetobacter baumannii	81.3296	IPM	OXA-23(4.9137);ADC-30-like(0.7888);	5.70254	R	R	Yes
										CAZ	OXA-23(2.2729);ADC-30(5.9754);	8.24833	R	R	Yes
										CPM	OXA-23(3.6236);ADC-30(4.9854);	8.60899	R	R	Yes
										CIP	AB_gyrA:242(C->T)(7.9069);AB_parC:251(C->T)(1.9957);	9.9026	R	R	Yes
2	00448	Ascites	Guangdong Provincial People's Hospital	11387044	9129024	80.17	Acinetobacter baumannii 1376262,78.6425% Enterococcus faecalis 1170575,88.4776% Enterococcus faecium 1951,1.0593% Staphylococcus warneri 6215,6.0119% Staphylococcus epidermidis 5318,10.4916%	Acinetobacter baumannii	78.6425	IPM	ND	0	S	S	Yes
										CAZ	ND	0	S	S	Yes
										CPM	ND	0	S	S	Yes
										CIP	ND	0	S	S	Yes
3	00449	Sputum	Guangdong Provincial People's Hospital	15950161	4279385	26.83	Acinetobacter baumannii 982366,80.5419% Staphylococcus haemolyticus 13722,23.858% Staphylococcus epidermidis 9,0.1214% Streptococcus sanguinis 71,0.0418% Streptococcus mutans 18,0.0504%	Acinetobacter baumannii	80.5419	IPM	OXA-23(4.9137);ADC-30-like(0.7888);	5.70254	R	R	Yes
										CAZ	OXA-23(2.2729);ADC-30(5.9754);	8.24833	R	R	Yes
										CPM	OXA-23(3.6236);ADC-30(4.9854);	8.60899	R	R	Yes
										CIP	AB_gyrA:242(C->T)(7.9069);AB_parC:251(C->T)(1.9957);	9.9026	R	R	Yes
4	00450	Sputum	Guangdong Provincial People's Hospital	9945570	7876116	79.19	Legionella pneumophila 5556944,94.8492% Stenotrophomonas maltophilia 219582,57.5926% Acinetobacter baumannii 48820,50.0645% Lacticaseibacillus paracasei 77073,65.4307% Staphylococcus haemolyticus 45508,56.7869%	Acinetobacter baumannii	50.0645	IPM	OXA-72(4.2612);	4.26124	R	R	Yes
										CAZ	ND	0	S	S	Yes
										CPM	ND	0	S	S	Yes
										CIP	ND	0	S	S	Yes
5	00452	Sputum	Guangdong Provincial People's Hospital	14443948	8128212	56.27	Acinetobacter baumannii 2801615,82.0037% Rothia mucilaginosa 92457,50.7279% Streptococcus australis 10689,20.0445% Streptococcus salivarius 7852,20.1059% Streptococcus parasanguinis 7257,9.5149%	Acinetobacter baumannii	82.0037	IPM	OXA-23(4.9137);ADC-30-like(0.7888);	5.70254	R	R	Yes
										CAZ	OXA-23(2.2729);ADC-73(5.5524);	7.8253	R	R	Yes
										CPM	OXA-23(3.6236);ADC-73(2.3000);	5.92362	R	R	Yes
										CIP	AB_gyrA:242(C->T)(7.9069);AB_parC:251(C->T)(1.9957);	9.9026	R	R	Yes
6	00453	Sputum	Guangdong Provincial People's Hospital	22605082	3185032	14.09	Acinetobacter baumannii 419600,78.8386% Serratia marcescens 92363,44.203% Chryseobacterium indologenes 14085,4.5497% Klebsiella pneumoniae 740,1.2842% Klebsiella oxytoca 176,0.1463%	Acinetobacter baumannii	78.8386	IPM	OXA-23(4.9137);ADC-30-like(0.7888);	5.70254	R	R	Yes
										CAZ	OXA-23(2.2729);ADC-73(5.5524);	7.8253	R	R	Yes
										CPM	OXA-23(3.6236);ADC-73(2.3000);	5.92362	R	R	Yes
										CIP	AB_gyrA:242(C->T)(7.9069);AB_parC:251(C->T)(1.9957);	9.9026	R	R	Yes
7	00454	Balf	Guangdong Provincial People's Hospital	14010058	7768940	55.45	Acinetobacter baumannii 1823448,81.6278% Serratia marcescens 1009954,76.4181% Klebsiella pneumoniae 122287,79.0686% Stenotrophomonas maltophilia 122094,25.1459% Burkholderia multivorans 30122,27.5149%	Acinetobacter baumannii	81.6278	IPM	OXA-23(4.9137);ADC-30-like(0.7888);	5.70254	R	R	Yes
										CAZ	OXA-23(2.2729);ADC-73(5.5524);	7.8253	R	R	Yes
										CPM	OXA-23(3.6236);ADC-73(2.3000);	5.92362	R	R	Yes
										CIP	AB_gyrA:242(C->T)(7.9069);AB_parC:251(C->T)(1.9957);	9.9026	R	R	Yes
8	00456	Balf	Guangdong Provincial People's Hospital	19480953	2082960	10.69	Acinetobacter baumannii 47621,49.6122% Olsenella uli 48167,63.5245% Streptococcus pneumoniae 6886,10.0283% Streptococcus suis 4,0.0461% Prevotella baroniae 9134,13.8579%	Acinetobacter baumannii	49.6122	IPM	OXA-23 family(4.8925);ADC-30-like(0.7888);	5.68133	R	R	Yes
										CAZ	OXA-23 family(2.2729);ADC-73(5.5524);	7.8253	R	R	Yes
										CPM	OXA-23 family(3.6165);ADC-73(2.3000);	5.91646	R	R	Yes
										CIP	AB_parC:251(C->T)(1.9957);	1.99569	R	R	Yes
9	00457	Throat_swab	Guangdong Provincial People's Hospital	16849403	12587125	74.7	Streptococcus sanguinis 2284889,61.0431% Prevotella melaninogenica 211763,68.8923% Actinomyces dentalis 162558,83.1924% Veillonella parvula 238553,61.6529% Olsenella uli 226582,88.5623% Acinetobacter johnsonii 12313,16.145% Acinetobacter baumannii 570,1.059%	Acinetobacter baumannii	1.059	IPM	OXA-23 family(4.8925);	4.89253	R	R	Yes
										CAZ	OXA-23 family(2.2729);	2.27289	R	R	Yes
										CPM	OXA-23 family(3.6165);	3.61646	R	R	Yes
										CIP	ND	0	/	R	Unknown
10	01626	Balf	Guangdong Provincial People's Hospital	20656233	311888	1.51	Acinetobacter baumannii 37284,59.763% Ralstonia pickettii 100,0.172709% Pseudomonas mosselii 28,0.037071% Methylobacterium radiotolerans 14,0.01477% Eikenella corrodens 6,0.020403%	Acinetobacter baumannii	59.763	IPM	OXA-23(4.9137);ADC-30-like(0.7888);	5.70254	R	R	Yes
										CAZ	OXA-23(2.2729);ADC-30-like(5.6044);	7.8773	R	R	Yes
										CPM	OXA-23(3.6236);ADC-30-like(3.6138);	7.23743	R	R	Yes
										CIP	AB_parC:251(C->T)(1.9957);AB_gyrB:1437(A->C)(4.3159);AB_gyrA:242(C->T)(7.9069);	14.2185	R	R	Yes
11	04080	Balf	Guangdong Provincial People's Hospital	39544177	607249	1.54	Acinetobacter baumannii 57414,71.094% Mycobacterium tuberculosis 2,1.31585% Mycobacterium canettii 1,1.008982% Cutibacterium acnes 4,0.010663%	Acinetobacter baumannii	71.094	IPM	OXA-23 family(4.8925);ADC-30-like(0.7888);	5.68133	R	R	Yes
										CAZ	OXA-23 family(2.2729);ADC-73(5.5524);	7.8253	R	R	Yes
										CPM	OXA-23 family(3.6165);ADC-73(2.3000);	5.91646	R	R	Yes
										CIP	AB_gyrA:242(C->T)(7.9069);AB_parC:251(C->T)(1.9957);	9.9026	R	R	Yes
12	04101	Sputum	Guangdong Provincial People's Hospital	13874407	13422514	96.74	Lacticaseibacillus paracasei 3942722,90.7051% Klebsiella pneumoniae 636775,81.3493% Limosilactobacillus fermentum 865390,93.5892% Streptococcus infantis 68196,25.1897% Streptococcus parasanguinis 55700,40.198% Streptococcus peroris 29437,23.5714% Streptococcus pneumoniae 1894,2.6987% Streptococcus suis 84,0.1941% Streptococcus agalactiae 12,0.1939% Streptococcus pyogenes 10,0.1844% Lactobacillus …	Acinetobacter baumannii	42.0743	IPM	ADC-79-like(1.3707);	1.37072	/	S	Unknown
										CAZ	ND	0	S	S	Yes
										CPM	ND	0	S	S	Yes
										CIP	AB_parC:251(C->T)(1.9957);	1.99569	R	R	Yes
13	04103	Sputum	Guangdong Provincial People's Hospital	11113038	10104914	90.93	Corynebacterium striatum 3714397,93.3101% Corynebacterium diphtheriae 1795,0.5154% Acinetobacter baumannii 426317,79.5774% Fannyhessea vaginae 276619,84.5042% Abiotrophia defectiva 251032,77.6069%	Acinetobacter baumannii	79.5774	IPM	OXA-23(4.9137);ADC-30-like(0.7888);	5.70254	R	R	Yes
										CAZ	OXA-23(2.2729);ADC-73(5.5524);	7.8253	R	R	Yes
										CPM	OXA-23(3.6236);ADC-73(2.3000);	5.92362	R	R	Yes
										CIP	AB_gyrA:242(C->T)(7.9069);AB_parC:251(C->T)(1.9957);	9.9026	R	R	Yes
14	04508	Sputum	Guangdong Provincial People's Hospital	24152607	5320529	22.03	Stenotrophomonas maltophilia 1205740,56.6549% Corynebacterium striatum 890977,83.85% Corynebacterium diphtheriae 840,0.3853% Enterococcus faecium 419709,89.8021% Enterococcus faecalis 279,0.2228% Staphylococcus haemolyticus 281707,90.347% Staphylococcus epidermidis 3917,8.1648% Staphylococcus aureus 80,0.34% Acinetobacter baumannii 93019,65.8438%	Acinetobacter baumannii	65.8438	IPM	OXA-23(4.9137);ADC-30-like(0.7888);	5.70254	R	R	Yes
										CAZ	OXA-23(2.2729);ADC-73(5.5524);	7.8253	R	R	Yes
										CPM	OXA-23(3.6236);ADC-73(2.3000);	5.92362	R	R	Yes
										CIP	AB_gyrA:242(C->T)(7.9069);AB_parC:251(C->T)(1.9957);	9.9026	R	R	Yes
15	04510	Sputum	Guangdong Provincial People's Hospital	26546599	12339194	46.48	Acinetobacter nosocomialis 1588593,96.0049% Acinetobacter baumannii 5700,18.0563% Klebsiella michiganensis 1464995,90.6111% Klebsiella pneumoniae 2922,2.1188% Enterococcus faecalis 2221071,87.6555%	Acinetobacter baumannii	18.0563	IPM	ND	0	/	S	Unknown
										CAZ	ND	0	/	S	Unknown
										CPM	ND	0	/	S	Unknown
										CIP	ND	0	/	S	Unknown
16	04883	Balf	Guangdong Provincial People's Hospital	66585794	15126027	22.72	Acinetobacter baumannii 6891728 Enterobacter cloacae complex 19154	Acinetobacter baumannii	85.739	IPM	OXA-23(4.9137);ADC-30-like(0.7888);	5.70254	R	R	Yes
										CAZ	OXA-23(2.2729);ADC-30(5.9754);	8.24833	R	R	Yes
										CPM	OXA-23(3.6236);ADC-30(4.9854);	8.60899	R	R	Yes
										CIP	AB_gyrA:242(C->T)(7.9069);AB_parC:251(C->T)(1.9957);	9.9026	R	R	Yes
17	05044	Balf	Guangdong Provincial People's Hospital	50802819	860215	1.69	Acinetobacter baumannii 164673 Enterobacter cloacae complex 406	Acinetobacter baumannii	83.248	IPM	OXA-23(4.9137);ADC-30-like(0.7888);	5.70254	R	R	Yes
										CAZ	OXA-23(2.2729);ADC-30(5.9754);	8.24833	R	R	Yes
										CPM	OXA-23(3.6236);ADC-30(4.9854);	8.60899	R	R	Yes
										CIP	AB_gyrA:242(C->T)(7.9069);AB_parC:251(C->T)(1.9957);	9.9026	R	R	Yes
18	07275	Balf	Guangdong Provincial People's Hospital	30163294	813041	2.79	Acinetobacter baumannii 261189 Elizabeth Anopheles 99 Elizabetha meningitidis 97 Stenotrophomonas maltophilia 66 Enterococcus faecalis 18	Acinetobacter baumannii	84.189	IPM	OXA-23(4.9137);ADC-30-like(0.7888);	5.70254	R	/	Unknown
										CAZ	OXA-23(2.2729);ADC-73(5.5524);	7.8253	R	R	Yes
										CPM	OXA-23(3.6236);ADC-73(2.3000);	5.92362	R	R	Yes
										CIP	AB_parC:251(C->T)(1.9957);AB_gyrA:242(C->T)(7.9069);	9.9026	R	R	Yes
19	08712	Sputum	Guangdong Provincial People's Hospital	22961956	2910185	12.67	Streptococcus pneumoniae 54401,34.9142% Streptococcus oralis 53505,38.7985% Streptococcus australis 41909,34.3753% Streptococcus mitis 17615,27.4123% Streptococcus infantis 14741,16.8641% Streptococcus pseudopneumoniae 12280,29.3303% Staphylococcus epidermidis 144794,90.3198% Acinetobacter baumannii 63798,59.787% Granulicatella elegans 88450,68.2451% Corynebacterium pseudogenitalium 14734,43.4792%	Acinetobacter baumannii	59.787	IPM	OXA-23(4.9137);ADC-30-like(0.7888);	5.70254	R	R	Yes
										CAZ	OXA-23(2.2729);ADC-25(5.5509);	7.8238	R	R	Yes
										CPM	OXA-23(3.6236);ADC-25(2.3071);	5.93076	R	R	Yes
										CIP	AB_parC:251(C->T)(1.9957);AB_gyrA:242(C->T)(7.9069);	9.9026	R	R	Yes
20	10539	Sputum	Guangdong Provincial People's Hospital	70812286	864010	1.22	Acinetobacter baumannii 15969,31.977795% Stenotrophomonas maltophilia 1298,2.044% Achromobacter ruhlandii 200,0.402297% Klebsiella pneumoniae 138,0.418174% Ralstonia pickettii 150,0.283079%	Acinetobacter baumannii	35.715	IPM	OXA-23 family(4.8925);	4.89253	R	R	Yes
										CAZ	OXA-23 family(2.2729);	2.27289	R	R	Yes
										CPM	OXA-23 family(3.6165);	3.61646	R	I	Yes
										CIP	AB_gyrA:242(C->T)(7.9069);	7.90691	R	R	Yes
21	12498	Balf	Guangdong Provincial People's Hospital	34387786	1322746	3.85	Acinetobacter baumannii 463226,84.509% Corynebacterium striatum 34699,57.242978% Corynebacterium diphtheriae 7,0.208105% Enterococcus faecium 104,0.263384% Actinobaculum massiliense 37,0.544987%	Acinetobacter baumannii	84.509	IPM	OXA-23(4.9137);ADC-30-like(0.7888);	5.70254	R	R	Yes
										CAZ	OXA-23(2.2729);ADC-73(5.5524);	7.8253	R	R	Yes
										CPM	OXA-23(3.6236);ADC-73(2.3000);	5.92362	R	R	Yes
										CIP	AB_gyrA:242(C->T)(7.9069);AB_parC:251(C->T)(1.9957);	9.9026	R	R	Yes
22	13573	Balf	Guangdong Provincial People's Hospital	73782256	1327748	1.8	Acinetobacter baumannii 230884,72.586653% Prevotella pallens 91,0.226851% Prevotella salivae 19,0.055916% Streptococcus parasanguinis 10,0.040907% Streptococcus infantis 5,0.020755% Streptococcus mitis 4,0.030886%	Acinetobacter baumannii	82.278	IPM	OXA-72(4.2612);	4.26124	R	R	Yes
										CAZ	ND	0	S	R	No
										CPM	ND	0	S	R	No
										CIP	ND	0	S	R	No
23	14004	Sputum	Guangdong Provincial People's Hospital	39615805	881368	2.22	Corynebacterium striatum 242718,91.148142% Corynebacterium diphtheriae 13,0.595454% Acinetobacter baumannii 21213,43.262% Pseudomonas denitrificans nomen rejiciendum 1412,25.56485% Pseudomonas aeruginosa 1254,25.37389%	Acinetobacter baumannii	43.262	IPM	ADC-30-like(0.7888);OXA-23 family(4.8925);	5.68133	R	R	Yes
										CAZ	ADC-30-like(5.6044);OXA-23 family(2.2729);	7.8773	R	R	Yes
										CPM	ADC-30-like(3.6138);OXA-23 family(3.6165);	7.23027	R	R	Yes
										CIP	AB_gyrA:242(C->T)(7.9069);AB_parC:251(C->T)(1.9957);	9.9026	R	R	Yes
24	16318	Balf	Guangdong Provincial People's Hospital	23355515	567347	2.43	Acinetobacter baumannii 179250,83.986% Corynebacterium striatum 2542,6.972516% Ralstonia pickettii 214,0.386839% Stenotrophomonas maltophilia 9,0.016903% Staphylococcus epidermidis 3,0.008344%	Acinetobacter baumannii	83.986	IPM	OXA-23(4.9137);ADC-30-like(0.7888);	5.70254	R	R	Yes
										CAZ	OXA-23(2.2729);ADC-73(5.5524);	7.8253	R	R	Yes
										CPM	OXA-23(3.6236);ADC-73(2.3000);	5.92362	R	R	Yes
										CIP	AB_parC:251(C->T)(1.9957);AB_gyrA:242(C->T)(7.9069);	9.9026	R	R	Yes
25	19422	Balf	Guangdong Provincial People's Hospital	21656189	406323	1.88	Acinetobacter baumannii 51053,67.104% Ureaplasma urealyticum 1111,10.599695% Ureaplasma parvum 10,2.216771% Mycoplasma hominis 1297,13.442584% Enterococcus faecium 22,0.066862%	Acinetobacter baumannii	67.104	IPM	OXA-23(4.9137);ADC-30-like(0.7888);	5.70254	R	R	Yes
										CAZ	OXA-23(2.2729);ADC-30-like(5.6044);	7.8773	R	R	Yes
										CPM	OXA-23(3.6236);ADC-30-like(3.6138);	7.23743	R	R	Yes
										CIP	AB_parC:251(C->T)(1.9957);AB_gyrA:242(C->T)(7.9069);	9.9026	R	R	Yes
26	21166	Balf	Guangdong Provincial People's Hospital	9954684	3425346	34.41	Acinetobacter baumannii 323749,79.0151% Stenotrophomonas maltophilia 454581,47.9791% Streptococcus thermophilus 362099,94.8263% Streptococcus suis 167,0.2933% Streptococcus pneumoniae 17,0.1254% Lactobacillus delbrueckii 43351,59.0276%	Acinetobacter baumannii	79.0151	IPM	OXA-72(4.2612);ADC-215-like(2.3000);	6.56124	R	R	Yes
										CAZ	ADC-215-like(0.1000);	0.1	S	S	Yes
										CPM	ADC-215-like(0.5000);	0.5	S	S	Yes
										CIP	ND	0	S	S	Yes
27	21415	Balf	Guangdong Provincial People's Hospital	26906393	1868982	6.95	Acinetobacter baumannii 722937,85.301% Staphylococcus epidermidis 4750,12.968847% Enterococcus faecium 56,0.153444% Enterococcus faecalis 6,0.201728% Klebsiella variicola 40,0.109634%	Acinetobacter baumannii	85.301	IPM	OXA-23(4.9137);ADC-30-like(0.7888);	5.70254	R	R	Yes
										CAZ	OXA-23(2.2729);ADC-30(5.9754);	8.24833	R	/	Unknown
										CPM	OXA-23(3.6236);ADC-30(4.9854);	8.60899	R	R	Yes
										CIP	AB_gyrA:242(C->T)(7.9069);AB_parC:251(C->T)(1.9957);	9.9026	R	/	Unknown
28	22602	Balf	Guangdong Provincial People's Hospital	62613332	2613647	4.17	Neisseria flavescens 18174,39.668% Neisseria subflava 12331,44.7221% Stenotrophomonas maltophilia 208934,21.8662% Burkholderia cenocepacia 70331,51.4654% Corynebacterium striatum 38992,48.5089% Lautropia mirabilis 18497,24.6718% Prevotella nanceiensis 12884,20.7757% Capnocytophaga leadbetteri 10693,18.8698% Eikenella corrodens 10765,18.8495% Acinetobacter baumannii 3360,6.163%	Acinetobacter baumannii	6.163	IPM	OXA-23 family(4.8925);	4.89253	R	R	Yes
										CAZ	OXA-23 family(2.2729);	2.27289	R	/	Unknown
										CPM	OXA-23 family(3.6165);	3.61646	R	R	Yes
										CIP	ND	0	/	R	Unknown
29	23502	Balf	Guangdong Provincial People's Hospital	20494339	609635	2.97	Acinetobacter baumannii 44275,62.877% Corynebacterium striatum 10529,24.760052% Pseudomonas aeruginosa 275,4.155032% Pseudomonas denitrificans nomen rejiciendum 77,3.942228% Staphylococcus aureus 348,4.853048% Klebsiella pneumoniae 86,0.233496%	Acinetobacter baumannii	62.877	IPM	OXA-23(4.9137);ADC-30-like(0.7888);	5.70254	R	R	Yes
										CAZ	OXA-23(2.2729);ADC-30-like(5.6044);	7.8773	R	R	Yes
										CPM	OXA-23(3.6236);ADC-30-like(3.6138);	7.23743	R	R	Yes
										CIP	AB_parC:251(C->T)(1.9957);	1.99569	R	R	Yes
30	28657	Balf	Guangdong Provincial People's Hospital	24749653	548452	2.22	Acinetobacter baumannii 121351,81.138% Porphyromonas gingivalis 59,0.192918% Stenotrophomonas maltophilia 23,0.038445% Fusobacterium nucleatum 13,0.050079% Ralstonia pickettii 11,0.016561%	Acinetobacter baumannii	81.138	IPM	OXA-23(4.9137);ADC-30-like(0.7888);	5.70254	R	R	Yes
										CAZ	OXA-23(2.2729);ADC-30-like(5.6044);	7.8773	R	R	Yes
										CPM	OXA-23(3.6236);ADC-30-like(3.6138);	7.23743	R	R	Yes
										CIP	AB_gyrA:242(C->T)(7.9069);AB_parC:251(C->T)(1.9957);	9.9026	R	R	Yes
31	32349	Balf	Guangdong Provincial People's Hospital	12814977	826775	6.45	Staphylococcus haemolyticus 62869,65.9467% Staphylococcus epidermidis 500,1.463% Staphylococcus aureus 3,0.0813% Acinetobacter johnsonii 4530,6.5224% Acinetobacter baumannii 1363,2.5238% Corynebacterium propinquum 2058,4.2845%	Acinetobacter baumannii	2.5238	IPM	OXA-23 family(4.8925);	4.89253	R	R	Yes
										CAZ	OXA-23 family(2.2729);	2.27289	R	R	Yes
										CPM	OXA-23 family(3.6165);	3.61646	R	R	Yes
										CIP	ND	0	/	R	Unknown
32	32382	Balf	Guangdong Provincial People's Hospital	14408770	4345097	30.16	Acinetobacter baumannii 85296,64.8955% Cutibacterium acnes 25377,41.7872% Staphylococcus haemolyticus 7034,13.2929% Staphylococcus saprophyticus 5772,10.7806% Staphylococcus hominis 5028,11.1368% Staphylococcus epidermidis 4701,9.4092% Staphylococcus aureus 56,0.1417% Pseudomonas balearica 10002,11.6916% Pseudomonas fluorescens 2378,1.0828%	Acinetobacter baumannii	64.8955	IPM	ND	0	S	S	Yes
										CAZ	ND	0	S	S	Yes
										CPM	ND	0	S	S	Yes
										CIP	ND	0	S	S	Yes
33	32387	Balf	Guangdong Provincial People's Hospital	14079540	1442884	10.25	Acinetobacter baumannii 186527,74.922% Enterobacter hormaechei 965,1.2116% Klebsiella pneumoniae 238,0.4403% Legionella pneumophila 135,0.1983% Corynebacterium striatum 108,0.1962%	Acinetobacter baumannii	74.922	IPM	OXA-23(4.9137);ADC-30-like(0.7888);	5.70254	R	R	Yes
										CAZ	OXA-23(2.2729);ADC-73(5.5524);	7.8253	R	R	Yes
										CPM	OXA-23(3.6236);ADC-73(2.3000);	5.92362	R	R	Yes
										CIP	AB_gyrA:242(C->T)(7.9069);AB_parC:251(C->T)(1.9957);	9.9026	R	R	Yes
34	34497	Sputum	Guangdong Provincial People's Hospital	18132173	9265367	51.1	Acinetobacter baumannii 1627817,80.3305% Staphylococcus aureus 1795225,92.9278% Staphylococcus epidermidis 2294,1.2095% Corynebacterium striatum 997933,93.9391% Corynebacterium diphtheriae 218,0.3754% Streptococcus oralis 129390,67.6279% Streptococcus pneumoniae 3935,5.4385% Stenotrophomonas maltophilia 143273,44.7291%	Acinetobacter baumannii	80.3305	IPM	OXA-23(4.9137);ADC-30-like(0.7888);	5.70254	R	I	Yes
										CAZ	OXA-23(2.2729);ADC-30(5.9754);	8.24833	R	R	Yes
										CPM	OXA-23(3.6236);ADC-30(4.9854);	8.60899	R	I	Yes
										CIP	AB_gyrA:242(C->T)(7.9069);AB_parC:251(C->T)(1.9957);	9.9026	R	R	Yes
35	34498	Sputum	Guangdong Provincial People's Hospital	21756142	4742802	21.8	Corynebacterium striatum 1829100,94.0616% Corynebacterium diphtheriae 531,0.4902% Staphylococcus aureus 527744,92.109% Staphylococcus epidermidis 12515,22.1836% Acinetobacter baumannii 30289,38.3717% Burkholderia ubonensis 1815,2.293%	Acinetobacter baumannii	38.3717	IPM	OXA-23 family(4.8925);ADC-56(4.1890);	9.08156	R	R	Yes
										CAZ	OXA-23 family(2.2729);ADC-56(5.7887);	8.06156	R	R	Yes
										CPM	OXA-23 family(3.6165);ADC-56(7.1678);	10.7843	R	I	Yes
										CIP	AB_parC:251(C->T)(1.9957);	1.99569	R	R	Yes
36	34499	Sputum	Guangdong Provincial People's Hospital	9627200	9337027	96.99	Acinetobacter baumannii 3649054,82.2527% Burkholderia ubonensis 1250,1.6097% Burkholderia cepacia 801,0.48% Burkholderia vietnamiensis 324,0.6273% Burkholderia pyrrocinia 268,0.4276% Burkholderia dolosa 257,0.7463% Klebsiella pneumoniae 2952,5.3857%	Acinetobacter baumannii	82.2527	IPM	OXA-23(4.9137);ADC-30-like(0.7888);	5.70254	R	R	Yes
										CAZ	OXA-23(2.2729);ADC-30(5.9754);	8.24833	R	R	Yes
										CPM	OXA-23(3.6236);ADC-30(4.9854);	8.60899	R	R	Yes
										CIP	AB_gyrA:242(C->T)(7.9069);AB_parC:251(C->T)(1.9957);	9.9026	R	R	Yes
37	34545	Sputum	Guangdong Provincial People's Hospital	20951432	5471250	26.11	Burkholderia ubonensis 17327,8.6141% Burkholderia cepacia 11520,3.7576% Burkholderia vietnamiensis 4356,4.2437% Burkholderia dolosa 3918,4.946% Burkholderia pyrrocinia 3868,3.4332% Burkholderia ambifaria 3513,3.3967% Acinetobacter baumannii 56871,53.4425% Stenotrophomonas maltophilia 51344,14.6441% Cutibacterium acnes 43832,58.6114% Paraburkholderia fungorum 10308,1.5372% Methylorubrum extorquens…	Acinetobacter baumannii	53.4425	IPM	OXA-23(4.9137);ADC-30-like(0.7888);	5.70254	R	R	Yes
										CAZ	OXA-23(2.2729);ADC-73(5.5524);	7.8253	R	R	Yes
										CPM	OXA-23(3.6236);ADC-73(2.3000);	5.92362	R	I	Yes
										CIP	AB_gyrA:242(C->T)(7.9069);	7.90691	R	R	Yes
38	34546	Sputum	Guangdong Provincial People's Hospital	17900819	11246998	62.83	Staphylococcus aureus 3372020,93.1256% Staphylococcus epidermidis 4324,1.399% Acinetobacter baumannii 1309242,81.5052% Corynebacterium striatum 1546671,87.1282% Corynebacterium diphtheriae 1200,1.0687% Stenotrophomonas maltophilia 92312,46.4329% Klebsiella pneumoniae 14938,22.997%	Acinetobacter baumannii	81.5052	IPM	OXA-23(4.9137);ADC-30-like(0.7888);	5.70254	R	R	Yes
										CAZ	OXA-23(2.2729);ADC-73(5.5524);	7.8253	R	R	Yes
										CPM	OXA-23(3.6236);ADC-73(2.3000);	5.92362	R	R	Yes
										CIP	AB_gyrA:242(C->T)(7.9069);AB_parC:251(C->T)(1.9957);	9.9026	R	R	Yes
39	34547	Sputum	Guangdong Provincial People's Hospital	25379383	3069503	12.09	Acinetobacter baumannii 529472,79.4653% Corynebacterium striatum 373360,87.3664% Corynebacterium diphtheriae 213,0.2761% Stenotrophomonas maltophilia 196451,27.6406% Enterococcus faecium 69035,61.7498% Enterococcus faecalis 76,0.0667% Klebsiella pneumoniae 3160,5.4176%	Acinetobacter baumannii	79.4653	IPM	OXA-23(4.9137);ADC-30-like(0.7888);	5.70254	R	R	Yes
										CAZ	OXA-23(2.2729);ADC-30(5.9754);	8.24833	R	R	Yes
										CPM	OXA-23(3.6236);ADC-30(4.9854);	8.60899	R	I	Yes
										CIP	AB_gyrA:242(C->T)(7.9069);AB_parC:251(C->T)(1.9957);	9.9026	R	R	Yes
40	34548	Sputum	Guangdong Provincial People's Hospital	31056815	1455234	4.69	Acinetobacter baumannii 210499,75.7222% Streptococcus agalactiae 2125,5.048% Streptococcus pneumoniae 205,0.5425% Streptococcus suis 11,0.0268% Elizabethkingia anophelis 2665,4.1257% Enterococcus faecalis 3234,5.4105% Klebsiella pneumoniae 1160,2.1404%	Acinetobacter baumannii	75.7222	IPM	OXA-23(4.9137);ADC-30-like(0.7888);	5.70254	R	R	Yes
										CAZ	OXA-23(2.2729);ADC-73(5.5524);	7.8253	R	R	Yes
										CPM	OXA-23(3.6236);ADC-73(2.3000);	5.92362	R	R	Yes
										CIP	AB_gyrA:242(C->T)(7.9069);AB_parC:251(C->T)(1.9957);	9.9026	R	R	Yes
41	34912	Sputum	Guangdong Provincial People's Hospital	21720618	3601353	16.58	Acinetobacter baumannii 996174,80.709% Haemophilus parahaemolyticus 184374,84.6338% Haemophilus influenzae 1003,1.5544% Streptococcus anginosus 11028,20.614% Streptococcus mitis 6810,17.5674%	Acinetobacter baumannii	80.709	IPM	ND	0	S	S	Yes
										CAZ	ND	0	S	S	Yes
										CPM	ND	0	S	S	Yes
										CIP	ND	0	S	S	Yes
42	34918	Sputum	Guangdong Provincial People's Hospital	9523563	420650	4.42	Acinetobacter nosocomialis 11150,18.4978% Acinetobacter johnsonii 3913,5.6353% Acinetobacter baumannii 1087,3.4669% Staphylococcus epidermidis 1348,2.7424% Staphylococcus haemolyticus 462,0.9448%	Acinetobacter baumannii	3.4669	IPM	IMP(3.8239);	3.82388	R	S	No
										CAZ	IMP(3.0500);	3.05001	R	S	No
										CPM	ND	0	/	S	Unknown
										CIP	ND	0	/	S	Unknown
43	34919	Sputum	Guangdong Provincial People's Hospital	18289685	2944142	16.1	Acinetobacter baumannii 857914,80.6398% Corynebacterium striatum 242479,87.8305% Corynebacterium diphtheriae 46,0.2155% Stenotrophomonas maltophilia 42038,10.5736% Actinomyces dentalis 305,0.4678%	Acinetobacter baumannii	80.6398	IPM	OXA-23(4.9137);ADC-30-like(0.7888);	5.70254	R	R	Yes
										CAZ	OXA-23(2.2729);ADC-30(5.9754);	8.24833	R	R	Yes
										CPM	OXA-23(3.6236);ADC-30(4.9854);	8.60899	R	R	Yes
										CIP	AB_gyrA:242(C->T)(7.9069);AB_parC:251(C->T)(1.9957);	9.9026	R	R	Yes
44	34920	Balf	Guangdong Provincial People's Hospital	10974330	8499691	77.45	Acinetobacter baumannii 3087443,82.0742% Enterococcus faecium 99323,76.1641% Enterococcus faecalis 83,0.0798% Corynebacterium pseudogenitalium 7394,29.308% Corynebacterium tuberculostearicum 7047,30.1848% Pseudomonas aeruginosa 40150,26.2649% Staphylococcus epidermidis 14636,25.7165% Escherichia coli 5834,11.3764% Klebsiella pneumoniae 3811,6.5773%	Acinetobacter baumannii	82.0742	IPM	OXA-23(4.9137);ADC-30-like(0.7888);	5.70254	R	R	Yes
										CAZ	OXA-23(2.2729);ADC-73(5.5524);	7.8253	R	R	Yes
										CPM	OXA-23(3.6236);ADC-73(2.3000);	5.92362	R	R	Yes
										CIP	AB_gyrA:242(C->T)(7.9069);AB_parC:251(C->T)(1.9957);	9.9026	R	R	Yes
45	34921	Sputum	Guangdong Provincial People's Hospital	10293041	2995887	29.11	Acinetobacter baumannii 137274,70.5077% Cutibacterium acnes 4995,10.207% Bradyrhizobium japonicum 1167,0.3662% Bradyrhizobium diazoefficiens 307,0.4228% Methylorubrum populi 2160,1.7945% Pseudomonas alcaligenes 368,0.4016%	Acinetobacter baumannii	70.5077	IPM	OXA-23(4.9137);ADC-30-like(0.7888);	5.70254	R	R	Yes
										CAZ	OXA-23(2.2729);ADC-73(5.5524);	7.8253	R	R	Yes
										CPM	OXA-23(3.6236);ADC-73(2.3000);	5.92362	R	R	Yes
										CIP	AB_gyrA:242(C->T)(7.9069);AB_parC:251(C->T)(1.9957);	9.9026	R	R	Yes
46	34922	Sputum	Guangdong Provincial People's Hospital	10168034	5930451	58.32	Acinetobacter baumannii 2307559,81.7263% Legionella pneumophila 134,0.1954% Streptococcus sanguinis 54,0.0313% Corynebacterium striatum 93,0.193% Lacticaseibacillus paracasei 127,0.212% Klebsiella pneumoniae 39,0.1611%	Acinetobacter baumannii	81.7263	IPM	OXA-23(4.9137);ADC-30-like(0.7888);	5.70254	R	R	Yes
										CAZ	OXA-23(2.2729);ADC-73(5.5524);	7.8253	R	R	Yes
										CPM	OXA-23(3.6236);ADC-73(2.3000);	5.92362	R	R	Yes
										CIP	AB_gyrA:242(C->T)(7.9069);AB_parC:251(C->T)(1.9957);	9.9026	R	R	Yes
47	34935	Balf	Guangdong Provincial People's Hospital	39374308	1318653	3.35	Streptococcus pneumoniae 19220,20.2794% Streptococcus mitis 5809,16.3506% Streptococcus parasanguinis 4910,6.9929% Streptococcus pseudopneumoniae 4145,16.2249% Prevotella multiformis 5280,10.3744% Prevotella veroralis 2723,4.9399% Prevotella melaninogenica 2519,3.3617% Prevotella oris 1972,3.2603% Rothia mucilaginosa 12231,12.6946% Acinetobacter baumannii 787,1.4311%	Acinetobacter baumannii	1.4311	IPM	OXA-23 family(4.8925);	4.89253	R	S	No
										CAZ	OXA-23 family(2.2729);	2.27289	R	S	No
										CPM	OXA-23 family(3.6165);	3.61646	R	S	No
										CIP	ND	0	/	S	Unknown
48	34936	Sputum	Guangdong Provincial People's Hospital	28877502	1455925	5.04	Acinetobacter baumannii 113599,69.2227% Streptococcus infantis 47823,39.628% Streptococcus pneumoniae 1085,2.6051% Abiotrophia defectiva 48769,49.0444% Neisseria mucosa 11133,45.8144% Neisseria sicca 5232,22.5461% Staphylococcus aureus 28310,40.5313%	Acinetobacter baumannii	69.2227	IPM	OXA-23(4.9137);ADC-30-like(0.7888);	5.70254	R	R	Yes
										CAZ	OXA-23(2.2729);ADC-30-like(5.6044);	7.8773	R	R	Yes
										CPM	OXA-23(3.6236);ADC-30-like(3.6138);	7.23743	R	R	Yes
										CIP	AB_parC:251(C->T)(1.9957);AB_gyrA:242(C->T)(7.9069);	9.9026	R	R	Yes
49	34942	Sputum	Guangdong Provincial People's Hospital	22255881	8494170	38.17	Acinetobacter baumannii 2697723,82.6445% Corynebacterium striatum 532711,84.5167% Corynebacterium diphtheriae 436,0.4345% Ralstonia pickettii 62650,15.9605% Prevotella multiformis 3371,6.6403%	Acinetobacter baumannii	82.6445	IPM	OXA-23(4.9137);ADC-30-like(0.7888);	5.70254	R	R	Yes
										CAZ	OXA-23(2.2729);ADC-73(5.5524);	7.8253	R	R	Yes
										CPM	OXA-23(3.6236);ADC-73(2.3000);	5.92362	R	R	Yes
										CIP	AB_gyrA:242(C->T)(7.9069);AB_parC:251(C->T)(1.9957);	9.9026	R	R	Yes
50	34944	Sputum	Guangdong Provincial People's Hospital	17008966	14857247	87.35	Acinetobacter baumannii 1869659,81.7785% Streptococcus infantis 301163,52.8133% Streptococcus oralis 164816,66.6751% Streptococcus parasanguinis 130523,58.5987% Streptococcus peroris 108138,36.0339% Streptococcus pneumoniae 27380,25.35% Rothia mucilaginosa 1326783,81.4379% Granulicatella adiacens 353329,60.8634% Prevotella melaninogenica 80639,56.7043%	Acinetobacter baumannii	81.7785	IPM	ND	0	S	S	Yes
										CAZ	ND	0	S	S	Yes
										CPM	ND	0	S	S	Yes
										CIP	ND	0	S	S	Yes
51	34961	Ascites	Guangdong Provincial People's Hospital	25464766	3432860	13.48	Rothia mucilaginosa 677313,77.7986% Streptococcus oralis 318747,69.0099% Streptococcus pneumoniae 9764,8.1674% Streptococcus suis 29,0.5752% Corynebacterium striatum 369486,80.0149% Corynebacterium diphtheriae 485,0.753% Acinetobacter baumannii 35810,42.9285% Porphyromonas somerae 31798,42.325% Capnocytophaga granulosa 12568,19.3346%	Acinetobacter baumannii	42.9285	IPM	OXA-23 family(4.8925);ADC-30-like(0.7888);	5.68133	R	R	Yes
										CAZ	OXA-23 family(2.2729);ADC-73(5.5524);	7.8253	R	R	Yes
										CPM	OXA-23 family(3.6165);ADC-73(2.3000);	5.91646	R	R	Yes
										CIP	AB_parC:251(C->T)(1.9957);AB_gyrA:242(C->T)(7.9069);	9.9026	R	R	Yes
52	34964	Sputum	Guangdong Provincial People's Hospital	30956435	3209580	10.37	Enterococcus faecium 1467301,88.0197% Enterococcus faecalis 1325,0.4761% Acinetobacter baumannii 164254,74.1194% Corynebacterium striatum 75222,69.7917% Lacticaseibacillus paracasei 30236,38.3888%	Acinetobacter baumannii	74.1194	IPM	OXA-23(4.9137);ADC-30-like(0.7888);	5.70254	R	R	Yes
										CAZ	OXA-23(2.2729);ADC-73(5.5524);	7.8253	R	R	Yes
										CPM	OXA-23(3.6236);ADC-73(2.3000);	5.92362	R	R	Yes
										CIP	AB_gyrA:242(C->T)(7.9069);AB_parC:251(C->T)(1.9957);	9.9026	R	R	Yes
53	34965	Sputum	Guangdong Provincial People's Hospital	25304982	2642910	10.44	Acinetobacter baumannii 460882,79.1517% Stenotrophomonas maltophilia 271709,75.5385% Prevotella veroralis 91880,65.1909% Pseudomonas aeruginosa 96284,50.7737% Achromobacter xylosoxidans 52393,43.1982% Burkholderia cenocepacia 19278,19.614% Klebsiella pneumoniae 10301,16.1089% Elizabethkingia anophelis 9696,14.3846%	Acinetobacter baumannii	79.1517	IPM	OXA-23(4.9137);ADC-30-like(0.7888);	5.70254	R	R	Yes
										CAZ	OXA-23(2.2729);ADC-73(5.5524);	7.8253	R	R	Yes
										CPM	OXA-23(3.6236);ADC-73(2.3000);	5.92362	R	R	Yes
										CIP	AB_gyrA:242(C->T)(7.9069);AB_parC:251(C->T)(1.9957);	9.9026	R	R	Yes
54	35014	Fiberoptic_bronchoscope_flushing_fluid	Guangdong Provincial People's Hospital	73236191	1139615	1.56	Acinetobacter baumannii 182567,75.535% Staphylococcus aureus 4474,8.699% Staphylococcus epidermidis 111,0.2492% Enterococcus faecalis 372,0.6459% Enterococcus faecium 3,0.0088%	Acinetobacter baumannii	75.535	IPM	OXA-23 family(4.8925);ADC-30-like(0.7888);	5.68133	R	R	Yes
										CAZ	OXA-23 family(2.2729);ADC-73(5.5524);	7.8253	R	R	Yes
										CPM	OXA-23 family(3.6165);ADC-73(2.3000);	5.91646	R	R	Yes
										CIP	AB_gyrA:242(C->T)(7.9069);AB_parC:251(C->T)(1.9957);	9.9026	R	R	Yes
55	36851	Fiberoptic_bronchoscope_flushing_fluid	Guangdong Provincial People's Hospital	15645154	7323966	46.81	Acinetobacter baumannii 2730766,81.849% Staphylococcus arlettae 98,0.1885% Staphylococcus saprophyticus 22,0.046% Staphylococcus epidermidis 8,0.0241% Ralstonia pickettii 99,0.0869%	Acinetobacter baumannii	81.849	IPM	OXA-23(4.9137);ADC-30-like(0.7888);	5.70254	R	R	Yes
										CAZ	OXA-23(2.2729);ADC-73(5.5524);	7.8253	R	R	Yes
										CPM	OXA-23(3.6236);ADC-73(2.3000);	5.92362	R	R	Yes
										CIP	AB_gyrA:242(C->T)(7.9069);AB_parC:251(C->T)(1.9957);	9.9026	R	R	Yes
56	43830	Balf	Guangdong Provincial People's Hospital	19911687	234537	1.18	Acinetobacter baumannii 5695,14.937% Ralstonia pickettii 326,0.567321% Burkholderia dolosa 3,0.006292% Streptococcus thermophilus 6,0.026841% Methylobacterium radiotolerans 4,0.007117%	Acinetobacter baumannii	14.937	IPM	OXA-23 family(4.8925);	4.89253	R	R	Yes
										CAZ	OXA-23 family(2.2729);	2.27289	R	R	Yes
										CPM	OXA-23 family(3.6165);	3.61646	R	R	Yes
										CIP	AB_gyrA:242(C->T)(7.9069);	7.90691	R	R	Yes
57	43836	Balf	Guangdong Provincial People's Hospital	19477063	313987	1.61	Acinetobacter baumannii 31896,55.008% Burkholderia cenocepacia 116,0.455806% Burkholderia cepacia 8,0.210366% Ralstonia pickettii 81,0.139136% Stenotrophomonas maltophilia 60,0.099915%	Acinetobacter baumannii	55.008	IPM	OXA-23(4.9137);ADC-30-like(0.7888);	5.70254	R	R	Yes
										CAZ	OXA-23(2.2729);ADC-73(5.5524);	7.8253	R	R	Yes
										CPM	OXA-23(3.6236);ADC-73(2.3000);	5.92362	R	R	Yes
										CIP	AB_gyrA:242(C->T)(7.9069);AB_parC:251(C->T)(1.9957);	9.9026	R	R	Yes
58	43849	Balf	Guangdong Provincial People's Hospital	22135177	320300	1.45	Acinetobacter baumannii 45295,65.061% Ralstonia pickettii 4,0.010346% Sphingomonas echinoides 4,0.006378% Bacillus anthracis 1,0.001454% Yarrowia lipolytica 2,0.000634%	Acinetobacter baumannii	65.061	IPM	OXA-23(4.9137);ADC-30-like(0.7888);	5.70254	R	R	Yes
										CAZ	OXA-23(2.2729);ADC-30-like(5.6044);	7.8773	R	R	Yes
										CPM	OXA-23(3.6236);ADC-30-like(3.6138);	7.23743	R	R	Yes
										CIP	AB_parC:251(C->T)(1.9957);AB_gyrA:242(C->T)(7.9069);	9.9026	R	R	Yes
59	43905	Balf	Tianjin Medical University General Hospital	25945192	1198319	4.62	Burkholderia cenocepacia 7934,23.511803% Burkholderia cepacia 431,11.218931% Stenotrophomonas maltophilia 24265,24.365828% Achromobacter ruhlandii 6325,11.826125% Acinetobacter baumannii 4985,11.981937% Chryseobacterium gleum 683,0.925517%	Acinetobacter baumannii	13.518	IPM	OXA-23 family(4.8925);	4.89253	R	R	Yes
										CAZ	OXA-23 family(2.2729);	2.27289	R	R	Yes
										CPM	OXA-23 family(3.6165);	3.61646	R	R	Yes
										CIP	ND	0	/	R	Unknown
60	43906	Balf	Tianjin Medical University General Hospital	31351496	941809	3	Acinetobacter baumannii 297764,84.216% Burkholderia multivorans 302,0.535121% Enterobacter hormaechei 6,0.08389% Proteus mirabilis 356,0.654139% Proteus penneri 1,0.041306% Klebsiella pneumoniae 148,0.400716%	Acinetobacter baumannii	84.216	IPM	OXA-23(4.9137);ADC-30-like(0.7888);	5.70254	R	R	Yes
										CAZ	OXA-23(2.2729);ADC-73(5.5524);	7.8253	R	R	Yes
										CPM	OXA-23(3.6236);ADC-73(2.3000);	5.92362	R	R	Yes
										CIP	AB_gyrA:242(C->T)(7.9069);AB_parC:251(C->T)(1.9957);	9.9026	R	R	Yes
61	43908	Balf	Tianjin Medical University General Hospital	44313755	3958121	8.93	Acinetobacter baumannii 1093581,83.498% Corynebacterium simulans 3385,9.243159% Corynebacterium pseudogenitalium 2021,15.840351% Corynebacterium tuberculostearicum 1386,15.104156% Corynebacterium diphtheriae 5,0.101191%	Acinetobacter baumannii	83.498	IPM	OXA-23(4.9137);ADC-30-like(0.7888);	5.70254	R	R	Yes
										CAZ	OXA-23(2.2729);ADC-30(5.9754);	8.24833	R	R	Yes
										CPM	OXA-23(3.6236);ADC-30(4.9854);	8.60899	R	R	Yes
										CIP	AB_gyrA:242(C->T)(7.9069);AB_parC:251(C->T)(1.9957);	9.9026	R	R	Yes
62	43909	Balf	Tianjin Medical University General Hospital	26286826	606124	2.31	Acinetobacter baumannii 151749,83.227% Burkholderia cenocepacia 20,0.083059% Burkholderia cepacia 1,0.03156% Ralstonia pickettii 3,0.00537% Shigella sonnei 1,0.035202%	Acinetobacter baumannii	83.227	IPM	OXA-23(4.9137);ADC-30-like(0.7888);	5.70254	R	R	Yes
										CAZ	OXA-23(2.2729);ADC-30(5.9754);	8.24833	R	R	Yes
										CPM	OXA-23(3.6236);ADC-30(4.9854);	8.60899	R	R	Yes
										CIP	AB_parC:251(C->T)(1.9957);AB_gyrA:242(C->T)(7.9069);	9.9026	R	R	Yes
63	43913	Balf	Tianjin Medical University General Hospital	18371689	1624733	8.84	Acinetobacter baumannii 687205,84.342% Klebsiella pneumoniae 435,1.358107% Achromobacter xylosoxidans 12,0.059253% Citrobacter koseri 18,0.037349% Ralstonia pickettii 4,0.009201%	Acinetobacter baumannii	84.342	IPM	OXA-23(4.9137);ADC-30-like(0.7888);	5.70254	R	R	Yes
										CAZ	OXA-23(2.2729);ADC-73(5.5524);	7.8253	R	R	Yes
										CPM	OXA-23(3.6236);ADC-73(2.3000);	5.92362	R	R	Yes
										CIP	AB_gyrA:242(C->T)(7.9069);AB_parC:251(C->T)(1.9957);	9.9026	R	R	Yes
64	43917	Balf	Tianjin Medical University General Hospital	32246041	886594	2.75	Acinetobacter baumannii 277804,83.872% Achromobacter ruhlandii 2218,4.55837% Burkholderia cenocepacia 400,1.497801% Burkholderia cepacia 29,0.666109% Pseudomonas aeruginosa 74,1.390092%	Acinetobacter baumannii	83.872	IPM	OXA-23(4.9137);ADC-30-like(0.7888);	5.70254	R	R	Yes
										CAZ	OXA-23(2.2729);ADC-73(5.5524);	7.8253	R	R	Yes
										CPM	OXA-23(3.6236);ADC-73(2.3000);	5.92362	R	R	Yes
										CIP	AB_parC:251(C->T)(1.9957);AB_gyrA:242(C->T)(7.9069);	9.9026	R	R	Yes
65	43919	Balf	Tianjin Medical University General Hospital	22410392	658070	2.94	Acinetobacter baumannii 113659,80.889% Stenotrophomonas maltophilia 672,1.092262% Corynebacterium striatum 127,0.340691% Ralstonia pickettii 53,0.088795% Burkholderia cenocepacia 8,0.041136%	Acinetobacter baumannii	80.889	IPM	OXA-23(4.9137);ADC-30-like(0.7888);	5.70254	R	R	Yes
										CAZ	OXA-23(2.2729);ADC-73(5.5524);	7.8253	R	R	Yes
										CPM	OXA-23(3.6236);ADC-73(2.3000);	5.92362	R	R	Yes
										CIP	AB_gyrA:242(C->T)(7.9069);AB_parC:251(C->T)(1.9957);	9.9026	R	R	Yes
66	43921	Balf	Tianjin Medical University General Hospital	23144235	1255238	5.42	Acinetobacter baumannii 422148,84.779% Staphylococcus epidermidis 49,0.154253% Staphylococcus aureus 1,0.045085% Klebsiella pneumoniae 29,0.101402% Corynebacterium striatum 16,0.052548%	Acinetobacter baumannii	84.779	IPM	OXA-23(4.9137);ADC-30-like(0.7888);	5.70254	R	R	Yes
										CAZ	OXA-23(2.2729);ADC-30(5.9754);	8.24833	R	R	Yes
										CPM	OXA-23(3.6236);ADC-30(4.9854);	8.60899	R	R	Yes
										CIP	AB_gyrA:242(C->T)(7.9069);AB_parC:251(C->T)(1.9957);	9.9026	R	R	Yes
67	43923	Balf	Tianjin Medical University General Hospital	30466464	751385	2.47	Acinetobacter baumannii 138469,82.177% Enterococcus faecium 766,2.07733% Enterococcus faecalis 2,0.045923% Mycoplasma hominis 318,3.517646% Burkholderia ubonensis 17,0.104381%	Acinetobacter baumannii	82.177	IPM	OXA-23(4.9137);ADC-30-like(0.7888);	5.70254	R	R	Yes
										CAZ	OXA-23(2.2729);ADC-73(5.5524);	7.8253	R	R	Yes
										CPM	OXA-23(3.6236);ADC-73(2.3000);	5.92362	R	R	Yes
										CIP	AB_gyrA:242(C->T)(7.9069);AB_parC:251(C->T)(1.9957);	9.9026	R	R	Yes
68	43924	Balf	Tianjin Medical University General Hospital	32578950	412119	1.26	Acinetobacter baumannii 19344,37.466% Burkholderia stabilis 384,1.525741% Burkholderia ubonensis 296,2.206711% Burkholderia anthina 221,1.82706% Burkholderia dolosa 86,1.568765% Burkholderia oklahomensis 80,0.904437% Burkholderia cepacia 52,1.340585% Staphylococcus haemolyticus 4594,11.475387% Prevotella bivia 2865,8.284858% Klebsiella pneumoniae 1352,3.829596%	Acinetobacter baumannii	37.466	IPM	OXA-23 family(4.8925);ADC-56(4.1890);	9.08156	R	R	Yes
										CAZ	OXA-23 family(2.2729);ADC-56(5.7887);	8.06156	R	R	Yes
										CPM	OXA-23 family(3.6165);ADC-56(7.1678);	10.7843	R	R	Yes
										CIP	AB_gyrA:242(C->T)(7.9069);	7.90691	R	R	Yes
69	43928	Balf	Tianjin Medical University General Hospital	17811269	3078572	17.28	Acinetobacter baumannii 1264357,85.3% Corynebacterium striatum 485,1.328391% Klebsiella pneumoniae 105,0.333895% Streptococcus oralis 6,0.028332% Streptococcus mitis 3,0.04351%	Acinetobacter baumannii	85.3	IPM	OXA-23(4.9137);ADC-30-like(0.7888);	5.70254	R	R	Yes
										CAZ	OXA-23(2.2729);ADC-30(5.9754);	8.24833	R	R	Yes
										CPM	OXA-23(3.6236);ADC-30(4.9854);	8.60899	R	R	Yes
										CIP	AB_gyrA:242(C->T)(7.9069);AB_gyrB:1437(A->C)(4.3159);AB_parC:251(C->T)(1.9957);	14.2185	R	R	Yes
70	43938	Balf	Tianjin Medical University General Hospital	29053268	1030286	3.55	Acinetobacter baumannii 326546,84.951% Pseudomonas aeruginosa 4100,29.739637% Pseudomonas denitrificans nomen rejiciendum 1803,28.403553% Stenotrophomonas maltophilia 6598,9.21854% Burkholderia stabilis 14,0.062019%	Acinetobacter baumannii	84.951	IPM	OXA-23(4.9137);ADC-30-like(0.7888);	5.70254	R	R	Yes
										CAZ	OXA-23(2.2729);ADC-30(5.9754);	8.24833	R	R	Yes
										CPM	OXA-23(3.6236);ADC-30(4.9854);	8.60899	R	R	Yes
										CIP	AB_gyrA:242(C->T)(7.9069);AB_parC:251(C->T)(1.9957);	9.9026	R	R	Yes
71	43939	Balf	Tianjin Medical University General Hospital	21086738	2493190	11.82	Acinetobacter baumannii 114880,81.084% Burkholderia cenocepacia 32655,51.984843% Burkholderia cepacia 1525,25.536312% Prevotella nanceiensis 9737,22.234867% Pseudomonas aeruginosa 352,7.756763%	Acinetobacter baumannii	81.084	IPM	OXA-23(4.9137);ADC-30-like(0.7888);	5.70254	R	R	Yes
										CAZ	OXA-23(2.2729);ADC-73(5.5524);	7.8253	R	R	Yes
										CPM	OXA-23(3.6236);ADC-73(2.3000);	5.92362	R	R	Yes
										CIP	AB_gyrA:242(C->T)(7.9069);AB_parC:251(C->T)(1.9957);	9.9026	R	R	Yes
72	43945	Balf	Tianjin Medical University General Hospital	15848694	188673	1.19	Klebsiella pneumoniae 2339,6.3023% Acinetobacter baumannii 2540,7.192% Corynebacterium pseudodiphtheriticum 566,1.962311% Sphingomonas paucimobilis 4,0.007025% Proteus mirabilis 3,0.005854%	Acinetobacter baumannii	7.192	IPM	OXA-23 family(4.8925);	4.89253	R	R	Yes
										CAZ	OXA-23 family(2.2729);	2.27289	R	R	Yes
										CPM	OXA-23 family(3.6165);	3.61646	R	R	Yes
										CIP	AB_parC:251(C->T)(1.9957);AB_gyrB:1437(A->C)(4.3159);	6.31155	R	R	Yes
73	43946	Balf	Tianjin Medical University General Hospital	19327163	3750449	19.41	Acinetobacter baumannii 1610774,84.524% Stenotrophomonas maltophilia 64519,52.096853% Burkholderia cenocepacia 7676,17.495422% Burkholderia cepacia 948,8.031739% Enterobacter cloacae complex sp. TREC1 1752,0.185071%	Acinetobacter baumannii	84.524	IPM	OXA-23(4.9137);ADC-30-like(0.7888);	5.70254	R	R	Yes
										CAZ	OXA-23(2.2729);ADC-73(5.5524);	7.8253	R	R	Yes
										CPM	OXA-23(3.6236);ADC-73(2.3000);	5.92362	R	R	Yes
										CIP	AB_gyrA:242(C->T)(7.9069);AB_parC:251(C->T)(1.9957);	9.9026	R	R	Yes
74	43947	Balf	Tianjin Medical University General Hospital	20432661	492443	2.41	Acinetobacter baumannii 119530,81.258% Klebsiella pneumoniae 5123,13.246117% Proteus mirabilis 5206,9.354069% Proteus penneri 99,0.542435% Proteus vulgaris 17,0.361097% Prevotella nanceiensis 2110,5.563509%	Acinetobacter baumannii	81.258	IPM	OXA-23(4.9137);ADC-30-like(0.7888);	5.70254	R	R	Yes
										CAZ	OXA-23(2.2729);ADC-73(5.5524);	7.8253	R	R	Yes
										CPM	OXA-23(3.6236);ADC-73(2.3000);	5.92362	R	R	Yes
										CIP	AB_gyrA:242(C->T)(7.9069);AB_parC:251(C->T)(1.9957);	9.9026	R	R	Yes
75	43951	Balf	Tianjin Medical University General Hospital	14805127	693700	4.69	Acinetobacter baumannii 134419,81.667% Burkholderia cenocepacia 110,0.436952% Burkholderia contaminans 41,0.212961% Burkholderia stabilis 24,0.236165% Burkholderia cepacia 5,0.195237%	Acinetobacter baumannii	81.667	IPM	OXA-23(4.9137);ADC-30-like(0.7888);	5.70254	R	R	Yes
										CAZ	OXA-23(2.2729);ADC-73(5.5524);	7.8253	R	R	Yes
										CPM	OXA-23(3.6236);ADC-73(2.3000);	5.92362	R	R	Yes
										CIP	AB_gyrA:242(C->T)(7.9069);AB_parC:251(C->T)(1.9957);	9.9026	R	R	Yes
76	43959	Balf	Tianjin Medical University General Hospital	19758619	1074873	5.44	Acinetobacter baumannii 347299,84.914% Klebsiella pneumoniae 40481,60.586588% Enterococcus faecium 477,1.371335% Enterobacter cloacae complex sp. TREC1 127,0.993099% Raoultella planticola 141,2.349872%	Acinetobacter baumannii	84.914	IPM	OXA-23(4.9137);ADC-30-like(0.7888);	5.70254	R	R	Yes
										CAZ	OXA-23(2.2729);ADC-30(5.9754);	8.24833	R	R	Yes
										CPM	OXA-23(3.6236);ADC-30(4.9854);	8.60899	R	R	Yes
										CIP	AB_gyrA:242(C->T)(7.9069);AB_parC:251(C->T)(1.9957);	9.9026	R	R	Yes
77	45335	Balf	Guangdong Provincial People's Hospital	21454734	228775	1.12	Acinetobacter baumannii 1028,3.015%	Acinetobacter baumannii	3.015	IPM	ND	0	/	R	Unknown
										CAZ	ND	0	/	R	Unknown
										CPM	ND	0	/	R	Unknown
										CIP	ND	0	/	R	Unknown
78	45749	Balf	Guangdong Provincial People's Hospital	27252715	440758	1.62	Acinetobacter baumannii 103481,80.568% Corynebacterium striatum 7034,18.321366% Corynebacterium diphtheriae 2,0.077973% Staphylococcus aureus 1,0.002694% Komagataella phaffii 3,0.002376%	Acinetobacter baumannii	80.568	IPM	OXA-23(4.9137);ADC-30-like(0.7888);	5.70254	R	R	Yes
										CAZ	OXA-23(2.2729);ADC-30-like(5.6044);	7.8773	R	R	Yes
										CPM	OXA-23(3.6236);ADC-30-like(3.6138);	7.23743	R	R	Yes
										CIP	AB_gyrA:242(C->T)(7.9069);AB_parC:251(C->T)(1.9957);	9.9026	R	R	Yes
79	45971	Balf	Guangdong Provincial People's Hospital	22284128	472448	2.12	Acinetobacter baumannii 88119,78.371% Shigella boydii 56,4.39076% Shigella sonnei 48,4.522836% Shigella dysenteriae 39,4.56764% Shigella flexneri 37,4.617339% Escherichia coli 115,4.377431%	Acinetobacter baumannii	78.371	IPM	OXA-23(4.9137);ADC-30-like(0.7888);	5.70254	R	R	Yes
										CAZ	OXA-23(2.2729);ADC-217(5.7153);	7.98821	R	R	Yes
										CPM	OXA-23(3.6236);ADC-217(3.5859);	7.2095	R	I	Yes
										CIP	AB_gyrA:242(C->T)(7.9069);AB_parC:251(C->T)(1.9957);	9.9026	R	R	Yes
80	45974	Balf	Tianjin Medical University General Hospital	26705526	280906	1.05	Acinetobacter baumannii 11295,26.981% Pseudomonas aeruginosa 524,9.459431% Pseudomonas denitrificans nomen rejiciendum 330,9.301396% Corynebacterium striatum 2643,7.389836% Haemophilus influenzae 59,2.366106%	Acinetobacter baumannii	26.981	IPM	ADC-30-like(0.7888);OXA-23 family(4.8925);	5.68133	R	R	Yes
										CAZ	ADC-30-like(5.6044);OXA-23 family(2.2729);	7.8773	R	R	Yes
										CPM	ADC-30-like(3.6138);OXA-23 family(3.6165);	7.23027	R	I	Yes
										CIP	ND	0	/	R	Unknown
81	50485	Pleural_effusion	Guangdong Provincial People's Hospital	18527164	1466625	7.92	Acinetobacter baumannii 466247,84.512% Delftia tsuruhatensis 21,0.045708% Cutibacterium acnes 12,0.035543% Staphylococcus epidermidis 2,0.005264% Stenotrophomonas maltophilia 1,0.001072%	Acinetobacter baumannii	84.512	IPM	OXA-23(4.9137);ADC-30-like(0.7888);	5.70254	R	R	Yes
										CAZ	OXA-23(2.2729);ADC-30(5.9754);	8.24833	R	R	Yes
										CPM	OXA-23(3.6236);ADC-30(4.9854);	8.60899	R	I	Yes
										CIP	AB_parC:251(C->T)(1.9957);AB_gyrA:242(C->T)(7.9069);	9.9026	R	R	Yes
82	50994	Balf	Tianjin Medical University General Hospital	19325649	782074	4.05	Acinetobacter baumannii 96155,70.072% Pseudomonas aeruginosa 2624,33.994104% Pseudomonas denitrificans nomen rejiciendum 709,32.28257% Gemella morbillorum 8512,27.937397% Enterococcus faecium 7698,17.728853%	Acinetobacter baumannii	77.072	IPM	OXA-23(4.9137);ADC-30-like(0.7888);	5.70254	R	R	Yes
										CAZ	OXA-23(2.2729);ADC-30-like(5.6044);	7.8773	R	R	Yes
										CPM	OXA-23(3.6236);ADC-30-like(3.6138);	7.23743	R	R	Yes
										CIP	AB_gyrA:242(C->T)(7.9069);AB_parC:251(C->T)(1.9957);	9.9026	R	R	Yes
83	50997	Balf	Tianjin Medical University General Hospital	27534129	645980	2.35	Acinetobacter baumannii 156528,83.173% Burkholderia cenocepacia 292,0.926493% Burkholderia cepacia 14,0.383572% Streptococcus parasanguinis 3,0.016298% Streptococcus pneumoniae 2,0.017806%	Acinetobacter baumannii	83.173	IPM	OXA-23(4.9137);ADC-30-like(0.7888);	5.70254	R	R	Yes
										CAZ	OXA-23(2.2729);ADC-73(5.5524);	7.8253	R	R	Yes
										CPM	OXA-23(3.6236);ADC-73(2.3000);	5.92362	R	R	Yes
										CIP	AB_gyrA:242(C->T)(7.9069);AB_parC:251(C->T)(1.9957);	9.9026	R	R	Yes
84	55272	Balf	Guangdong Provincial People's Hospital	43591457	676468	2	Acinetobacter baumannii 67507,61.019% Enterobacter hormaechei 2796,3.937112% Rhodococcus erythropolis 357,0.2728% Sphingomonas echinoides 101,0.131561% Staphylococcus hominis 30,0.066447%	Acinetobacter baumannii	61.019	IPM	OXA-23 family(4.8925);ADC-30-like(0.7888);	5.68133	R	R	Yes
										CAZ	OXA-23 family(2.2729);ADC-73(5.5524);	7.8253	R	R	Yes
										CPM	OXA-23 family(3.6165);ADC-73(2.3000);	5.91646	R	R	Yes
										CIP	AB_gyrA:242(C->T)(7.9069);AB_parC:251(C->T)(1.9957);	9.9026	R	R	Yes
85	57222	Wound_secretion	Guangdong Provincial People's Hospital	70177251	1519905	2.17	Klebsiella pneumoniae 205546,92.487719% Pseudomonas denitrificans nomen rejiciendum 355,6.51509% Pseudomonas aeruginosa 339,6.396011% Acinetobacter baumannii 3405,9.43% Acinetobacter pittii 57,1.402992%	Acinetobacter baumannii	9.43	IPM	OXA-23 family(4.8925);	4.89253	R	R	Yes
										CAZ	OXA-23 family(2.2729);	2.27289	R	R	Yes
										CPM	OXA-23 family(3.6165);	3.61646	R	R	Yes
										CIP	ND	0	/	R	Unknown
86	57224	CSF	Guangdong Provincial People's Hospital	32820134	2201350	6.71	Acinetobacter baumannii 838066,84.97% Burkholderia anthina 3,0.022018% Burkholderia dolosa 3,0.018644% Ralstonia pickettii 9,0.016561% Thermus scotoductus 3,0.015837%	Acinetobacter baumannii	84.97	IPM	OXA-23(4.9137);ADC-30-like(0.7888);	5.70254	R	R	Yes
										CAZ	OXA-23(2.2729);ADC-73(5.5524);	7.8253	R	R	Yes
										CPM	OXA-23(3.6236);ADC-73(2.3000);	5.92362	R	R	Yes
										CIP	AB_gyrA:242(C->T)(7.9069);AB_parC:251(C->T)(1.9957);	9.9026	R	R	Yes
87	57235	Sputum	Guangdong Provincial People's Hospital	22410714	410992	1.83	Acinetobacter baumannii 62271,72.683% Serratia marcescens 1749,3.062125% Proteus mirabilis 1898,3.577945% Proteus vulgaris 2,0.124903% Proteus penneri 1,0.126069%	Acinetobacter baumannii	72.683	IPM	OXA-23 family(4.8925);ADC-30-like(0.7888);	5.68133	R	R	Yes
										CAZ	OXA-23 family(2.2729);ADC-73(5.5524);	7.8253	R	R	Yes
										CPM	OXA-23 family(3.6165);ADC-73(2.3000);	5.91646	R	R	Yes
										CIP	AB_parC:251(C->T)(1.9957);AB_gyrA:242(C->T)(7.9069);	9.9026	R	R	Yes
88	57712	Balf	Guangdong Provincial People's Hospital	13619880	12083080	88.72	Acinetobacter baumannii 4541733,81.913% Prevotella melaninogenica 4176,6.0721% Prevotella salivae 1138,1.8694% Prevotella denticola 976,1.9311% Staphylococcus aureus 6053,11.4369%	Acinetobacter baumannii	81.913	IPM	OXA-23(4.9137);ADC-30-like(0.7888);	5.70254	R	R	Yes
										CAZ	OXA-23(2.2729);ADC-30(5.9754);	8.24833	R	R	Yes
										CPM	OXA-23(3.6236);ADC-30(4.9854);	8.60899	R	R	Yes
										CIP	AB_gyrA:242(C->T)(7.9069);	7.90691	R	R	Yes
89	57910	Sputum	Guangdong Provincial People's Hospital	18871073	1199145	6.35	Acinetobacter baumannii 247460,76.7161% Staphylococcus haemolyticus 18646,30.7266% Staphylococcus aureus 105,0.2163% Staphylococcus epidermidis 23,0.1708% Enterococcus faecium 9061,14.1468%	Acinetobacter baumannii	76.7161	IPM	OXA-23(4.9137);ADC-30-like(0.7888);	5.70254	R	R	Yes
										CAZ	OXA-23(2.2729);ADC-73(5.5524);	7.8253	R	R	Yes
										CPM	OXA-23(3.6236);ADC-73(2.3000);	5.92362	R	R	Yes
										CIP	AB_gyrA:242(C->T)(7.9069);AB_parC:251(C->T)(1.9957);	9.9026	R	R	Yes
90	57959	Balf	Tianjin Medical University General Hospital	22723318	288448	1.27	Acinetobacter baumannii 10480,25.242% Pseudomonas denitrificans nomen rejiciendum 785,13.926504% Pseudomonas aeruginosa 422,13.512187% Achromobacter xylosoxidans 2840,5.019725% Corynebacterium propinquum 1588,4.93723% Streptococcus oralis 1145,4.458076%	Acinetobacter baumannii	25.242	IPM	OXA-23 family(4.8925);ADC-30-like(0.7888);	5.68133	R	R	Yes
										CAZ	OXA-23 family(2.2729);ADC-73(5.5524);	7.8253	R	R	Yes
										CPM	OXA-23 family(3.6165);ADC-73(2.3000);	5.91646	R	R	Yes
										CIP	AB_gyrA:242(C->T)(7.9069);	7.90691	R	R	Yes
91	57963	Balf	Tianjin Medical University General Hospital	23441307	364280	1.55	Acinetobacter baumannii 56921,70.528% Staphylococcus epidermidis 303,0.890192% Staphylococcus haemolyticus 183,0.546581% Ralstonia pickettii 128,0.222843% Streptococcus mitis 28,0.322136%	Acinetobacter baumannii	70.528	IPM	OXA-23(4.9137);ADC-30-like(0.7888);	5.70254	R	R	Yes
										CAZ	OXA-23(2.2729);ADC-30-like(5.6044);	7.8773	R	R	Yes
										CPM	OXA-23(3.6236);ADC-30-like(3.6138);	7.23743	R	R	Yes
										CIP	AB_parC:251(C->T)(1.9957);AB_gyrA:242(C->T)(7.9069);	9.9026	R	R	Yes
92	57967	Balf	Tianjin Medical University General Hospital	26104763	356760	1.37	Streptococcus pseudopneumoniae 3902,22.055535% Streptococcus pneumoniae 713,13.537377% Haemophilus influenzae 855,24.265711% Haemophilus aegyptius 596,21.028838% Acinetobacter nosocomialis 1726,4.586919% Acinetobacter baumannii 131,2.509% Tropheryma whipplei 2566,17.829987%	Acinetobacter baumannii	2.509	IPM	ND	0	/	S	Unknown
										CAZ	ND	0	/	S	Unknown
										CPM	ND	0	/	S	Unknown
										CIP	ND	0	/	R	Unknown
93	57970	Balf	Tianjin Medical University General Hospital	26465923	293168	1.11	Acinetobacter baumannii 8280,20.898% Stenotrophomonas maltophilia 913,1.437213% Burkholderia cenocepacia 172,0.625925% Burkholderia cepacia 6,0.27811% Achromobacter ruhlandii 298,0.685757% Klebsiella pneumoniae 194,0.509211% Haemophilus parainfluenzae 210,0.775984%	Acinetobacter baumannii	20.898	IPM	OXA-23 family(4.8925);	4.89253	R	R	Yes
										CAZ	OXA-23 family(2.2729);	2.27289	R	R	Yes
										CPM	OXA-23 family(3.6165);	3.61646	R	R	Yes
										CIP	ND	0	/	R	Unknown
94	57971	Balf	Tianjin Medical University General Hospital	24520071	535735	2.18	Acinetobacter baumannii 112539,81.471% Burkholderia multivorans 20284,27.059845% Burkholderia cepacia 31,2.86208% Streptococcus oralis 1292,5.082588% Streptococcus pneumoniae 21,0.662852%	Acinetobacter baumannii	81.471	IPM	OXA-23(4.9137);ADC-30-like(0.7888);	5.70254	R	R	Yes
										CAZ	OXA-23(2.2729);ADC-30-like(5.6044);	7.8773	R	R	Yes
										CPM	OXA-23(3.6236);ADC-30-like(3.6138);	7.23743	R	R	Yes
										CIP	AB_gyrA:242(C->T)(7.9069);AB_parC:251(C->T)(1.9957);	9.9026	R	R	Yes
95	57972	Balf	Tianjin Medical University General Hospital	28073765	351168	1.25	Acinetobacter baumannii 12194,28.765% Veillonella atypica 90,0.418929% Veillonella parvula 52,0.292288% Veillonella dispar 50,0.313806% Enterobacter roggenkampii 13,0.245523%	Acinetobacter baumannii	28.765	IPM	OXA-23 family(4.8925);ADC-30-like(0.7888);	5.68133	R	R	Yes
										CAZ	OXA-23 family(2.2729);ADC-30-like(5.6044);	7.8773	R	R	Yes
										CPM	OXA-23 family(3.6165);ADC-30-like(3.6138);	7.23027	R	R	Yes
										CIP	AB_parC:251(C->T)(1.9957);	1.99569	R	R	Yes
96	57973	Balf	Tianjin Medical University General Hospital	19104759	1068409	5.59	Acinetobacter baumannii 391452,84.175% Ralstonia pickettii 380,0.609363% Staphylococcus epidermidis 360,1.038791% Staphylococcus aureus 1,0.010775% Klebsiella pneumoniae 66,0.210389%	Acinetobacter baumannii	84.175	IPM	OXA-23(4.9137);ADC-30-like(0.7888);	5.70254	R	R	Yes
										CAZ	OXA-23(2.2729);ADC-73(5.5524);	7.8253	R	R	Yes
										CPM	OXA-23(3.6236);ADC-73(2.3000);	5.92362	R	R	Yes
										CIP	AB_gyrA:242(C->T)(7.9069);AB_parC:251(C->T)(1.9957);	9.9026	R	R	Yes
97	57975	Balf	Tianjin Medical University General Hospital	26995457	929166	3.44	Acinetobacter baumannii 261856,83.708% Ralstonia pickettii 1362,2.291686% Burkholderia ubonensis 30,0.194184% Burkholderia stabilis 18,0.118794% Burkholderia anthina 17,0.158563%	Acinetobacter baumannii	83.708	IPM	OXA-23(4.9137);ADC-30-like(0.7888);	5.70254	R	R	Yes
										CAZ	OXA-23(2.2729);ADC-73(5.5524);	7.8253	R	R	Yes
										CPM	OXA-23(3.6236);ADC-73(2.3000);	5.92362	R	R	Yes
										CIP	AB_gyrB:1437(A->C)(4.3159);AB_gyrA:242(C->T)(7.9069);AB_parC:251(C->T)(1.9957);	14.2185	R	R	Yes
98	57986	Balf	Tianjin Medical University General Hospital	27197088	423640	1.56	Acinetobacter baumannii 71481,74.829% Pseudomonas aeruginosa 72,0.947592% Pseudomonas denitrificans nomen rejiciendum 29,0.913004% Corynebacterium striatum 59,0.165958% Serratia marcescens 43,0.07996%	Acinetobacter baumannii	74.829	IPM	OXA-23 family(4.8925);ADC-223(3.4503);	8.34285	R	R	Yes
										CAZ	OXA-23 family(2.2729);ADC-30-like(5.6044);	7.8773	R	R	Yes
										CPM	OXA-23 family(3.6165);ADC-223(3.9875);	7.60393	R	R	Yes
										CIP	AB_gyrA:242(C->T)(7.9069);	7.90691	R	R	Yes
99	58304	Sputum	Guangdong Provincial People's Hospital	10286267	10240380	99.55	Klebsiella pneumoniae 1476144,85.1291% Lacticaseibacillus paracasei 2136296,89.075% Stenotrophomonas maltophilia 934811,42.281% Limosilactobacillus fermentum 261504,86.8301% Burkholderia contaminans 6142,9.7945% Burkholderia cepacia 3549,4.2172% Burkholderia lata 1989,5.8615% Kluyvera georgiana 18932,1.1581% Lactobacillus kisonensis 1006,0.4379% Acinetobacter baumannii 705,1.2608%	Acinetobacter baumannii	1.2608	IPM	OXA-23 family(4.8925);	4.89253	R	S	No
										CAZ	OXA-23 family(2.2729);	2.27289	R	S	No
										CPM	OXA-23 family(3.6165);	3.61646	R	S	No
										CIP	ND	0	/	S	Unknown
100	58325	Balf	Guangdong Provincial People's Hospital	19731522	5534418	28.05	Enterobacter hormaechei 1551833,86.5311% Acinetobacter baumannii 342225,78.0759% Burkholderia ubonensis 2236,2.7032% Burkholderia cepacia 1507,0.8099% Burkholderia vietnamiensis 564,1.0856%	Acinetobacter baumannii	78.0759	IPM	ADC-30-like(0.7888);OXA-23(4.9137);	5.70254	R	R	Yes
										CAZ	ADC-73(5.5524);OXA-23(2.2729);	7.8253	R	R	Yes
										CPM	ADC-73(2.3000);OXA-23(3.6236);	5.92362	R	R	Yes
										CIP	AB_gyrA:242(C->T)(7.9069);AB_parC:251(C->T)(1.9957);	9.9026	R	R	Yes
101	59698	Sputum	Guangdong Provincial People's Hospital	58066277	5374017	9.25	Acinetobacter baumannii 1051069,81.908% Cutibacterium acnes 954,2.0983% Lacticaseibacillus paracasei 1023,1.7082% Staphylococcus epidermidis 311,0.6531% Bifidobacterium animalis 377,0.9821%	Acinetobacter baumannii	81.908	IPM	OXA-23(4.9137);ADC-30-like(0.7888);	5.70254	R	R	Yes
										CAZ	OXA-23(2.2729);ADC-73(5.5524);	7.8253	R	R	Yes
										CPM	OXA-23(3.6236);ADC-73(2.3000);	5.92362	R	R	Yes
										CIP	AB_gyrA:242(C->T)(7.9069);AB_parC:251(C->T)(1.9957);	9.9026	R	R	Yes
102	62323	Sputum	Guangdong Provincial People's Hospital	34065811	20748446	60.91	Acinetobacter baumannii 1043606,78.7786% Cutibacterium acnes 124324,88.3493% Staphylococcus epidermidis 21275,34.9902% Staphylococcus hominis 14617,28.2403% Staphylococcus haemolyticus 14422,25.1122% Staphylococcus saprophyticus 13073,22.6552%	Acinetobacter baumannii	78.7786	IPM	ND	0	S	S	Yes
										CAZ	ND	0	S	S	Yes
										CPM	ND	0	S	S	Yes
										CIP	ND	0	S	S	Yes
103	65952	Balf	Guangdong Provincial People's Hospital	36682670	490830	1.34	Acinetobacter baumannii 53768,71.275% Elizabethkingia miricola 42,0.107328% Elizabethkingia meningoseptica 1,0.001961% Tannerella forsythia 8,0.016292% Sphingomonas melonis 5,0.010401%	Acinetobacter baumannii	71.275	IPM	OXA-23(4.9137);ADC-30-like(0.7888);	5.70254	R	R	Yes
										CAZ	OXA-23(2.2729);ADC-30-like(5.6044);	7.8773	R	R	Yes
										CPM	OXA-23(3.6236);ADC-30-like(3.6138);	7.23743	R	R	Yes
										CIP	AB_gyrB:1437(A->C)(4.3159);AB_gyrA:242(C->T)(7.9069);AB_parC:251(C->T)(1.9957);	14.2185	R	R	Yes
104	65957	Balf	Guangdong Provincial People's Hospital	25561168	7973376	31.19	Acinetobacter baumannii 1643672,81.622% Streptococcus pneumoniae 54027,73.384959% Streptococcus suis 122,0.203445% Streptococcus agalactiae 3,0.089329% Streptococcus pyogenes 3,0.105337% Moraxella catarrhalis 115054,90.830876% Enterococcus faecium 7262,11.172718%	Acinetobacter baumannii	81.622	IPM	OXA-23(4.9137);ADC-30-like(0.7888);	5.70254	R	R	Yes
										CAZ	OXA-23(2.2729);ADC-73(5.5524);	7.8253	R	R	Yes
										CPM	OXA-23(3.6236);ADC-73(2.3000);	5.92362	R	R	Yes
										CIP	AB_gyrA:242(C->T)(7.9069);AB_parC:251(C->T)(1.9957);	9.9026	R	R	Yes
105	65970	Balf	Guangdong Provincial People's Hospital	25393829	527331	2.08	Acinetobacter baumannii 17404,25.444% Klebsiella pneumoniae 41,0.084473% Lautropia mirabilis 16,0.026797% Veillonella parvula 9,0.013976% Cutibacterium acnes 6,0.011718%	Acinetobacter baumannii	25.444	IPM	OXA-23 family(4.8925);ADC-30-like(0.7888);	5.68133	R	R	Yes
										CAZ	OXA-23 family(2.2729);ADC-73(5.5524);	7.8253	R	/	Unknown
										CPM	OXA-23 family(3.6165);ADC-73(2.3000);	5.91646	R	R	Yes
										CIP	AB_gyrA:242(C->T)(7.9069);	7.90691	R	R	Yes
106	65991	Balf	Guangdong Provincial People's Hospital	15781149	4214364	26.71	Elizabethkingia meningoseptica 1095789,90.8113% Acinetobacter pittii 241108,64.6014% Acinetobacter baumannii 10377,24.675% Cloacibacterium normanense 9888,1.6366% Chryseobacterium bovis 1125,0.7345%	Acinetobacter baumannii	24.675	IPM	ND	0	/	R	Unknown
										CAZ	OXA-533(3.0500);	3.05001	R	R	Yes
										CPM	ND	0	/	R	Unknown
										CIP	ND	0	/	R	Unknown
107	68052	Balf	Guangdong Provincial People's Hospital	26163750	318730	1.22	Acinetobacter baumannii 14165,22.012% Stenotrophomonas maltophilia 19221,11.82% Rhodococcus erythropolis 97,0.0713% Streptococcus thermophilus 71,0.2312% Xanthomonas sacchari 59,0.0687%	Acinetobacter baumannii	22.012	IPM	OXA-23 family(4.8925);ADC-30-like(0.7888);	5.68133	R	R	Yes
										CAZ	OXA-23 family(2.2729);ADC-73(5.5524);	7.8253	R	R	Yes
										CPM	OXA-23 family(3.6165);ADC-73(2.3000);	5.91646	R	R	Yes
										CIP	ND	0	/	R	Unknown
108	68499	Peritoneal_drainage_fluid	Guangdong Provincial People's Hospital	25608981	2923907	11.42	Enterobacter hormaechei 547500,65.5486% Enterococcus faecium 264156,91.5289% Enterococcus faecalis 224,0.2175% Staphylococcus epidermidis 50350,62.2338% Staphylococcus aureus 1,0.06% Acinetobacter baumannii 5040,9.089% Citrobacter sedlakii 1809,1.0815% Buttiauxella izardii 2377,0.3019%	Acinetobacter baumannii	9.089	IPM	OXA-23 family(4.8925);	4.89253	R	R	Yes
										CAZ	OXA-23 family(2.2729);	2.27289	R	R	Yes
										CPM	OXA-23 family(3.6165);	3.61646	R	R	Yes
										CIP	ND	0	/	R	Unknown
109	69422	Sputum	Guangdong Provincial People's Hospital	3404716	2638135	77.48	Acinetobacter baumannii 175285,73.1653% Stenotrophomonas maltophilia 266073,13.9608% Klebsiella pneumoniae 111894,71.5693% Enterobacter hormaechei 5169,6.4858% Xanthomonas sacchari 1918,1.3859%	Acinetobacter baumannii	73.1653	IPM	OXA-23(4.9137);ADC-30-like(0.7888);	5.70254	R	R	Yes
										CAZ	OXA-23(2.2729);ADC-73(5.5524);	7.8253	R	R	Yes
										CPM	OXA-23(3.6236);ADC-73(2.3000);	5.92362	R	I	Yes
										CIP	AB_gyrA:242(C->T)(7.9069);AB_parC:251(C->T)(1.9957);	9.9026	R	R	Yes
110	72338	Wound_swab	Guangdong Provincial People's Hospital	28781089	3494077	12.14	Acinetobacter baumannii 91652,66.969% Staphylococcus hominis 30481,48.4615% Staphylococcus haemolyticus 26298,40.252% Staphylococcus epidermidis 3330,7.1026% Staphylococcus aureus 149,0.3842% Cutibacterium acnes 7291,14.8822% Moraxella osloensis 8387,7.2568%	Acinetobacter baumannii	66.969	IPM	OXA-23(4.9137);ADC-30-like(0.7888);	5.70254	R	R	Yes
										CAZ	OXA-23(2.2729);ADC-73(5.5524);	7.8253	R	R	Yes
										CPM	OXA-23(3.6236);ADC-73(2.3000);	5.92362	R	/	Unknown
										CIP	AB_gyrA:242(C->T)(7.9069);AB_parC:251(C->T)(1.9957);	9.9026	R	R	Yes
111	72704	Sputum	Guangdong Provincial People's Hospital	11711253	7728952	66	Acinetobacter baumannii 2695473,81.416% Enterococcus faecium 198362,85.8941% Enterococcus faecalis 2509,4.0725% Corynebacterium matruchotii 27138,37.265% Corynebacterium pseudogenitalium 21035,48.1338% Corynebacterium tuberculostearicum 19277,49.1643%	Acinetobacter baumannii	81.416	IPM	OXA-23(4.9137);ADC-30-like(0.7888);	5.70254	R	R	Yes
										CAZ	OXA-23(2.2729);ADC-73(5.5524);	7.8253	R	/	Unknown
										CPM	OXA-23(3.6236);ADC-73(2.3000);	5.92362	R	/	Unknown
										CIP	AB_gyrA:242(C->T)(7.9069);AB_parC:251(C->T)(1.9957);	9.9026	R	/	Unknown
112	73115	Sputum	Guangdong Provincial People's Hospital	13254827	9653776	72.83	Acinetobacter baumannii 1333333,81.1617% Elizabethkingia anophelis 763378,83.8576% Elizabethkingia meningoseptica 811,1.7629% Pseudomonas aeruginosa 981039,93.0969% Corynebacterium striatum 635815,91.4323%	Acinetobacter baumannii	81.1617	IPM	OXA-23(4.9137);ADC-30-like(0.7888);	5.70254	R	R	Yes
										CAZ	OXA-23(2.2729);ADC-73(5.5524);	7.8253	R	R	Yes
										CPM	OXA-23(3.6236);ADC-73(2.3000);	5.92362	R	I	Yes
										CIP	AB_gyrA:242(C->T)(7.9069);AB_parC:251(C->T)(1.9957);	9.9026	R	R	Yes
113	77522	Sputum	Guangdong Provincial People's Hospital	12202563	3764825	30.85	Streptococcus mitis 114809,62.6329% Streptococcus pseudopneumoniae 105707,57.3477% Streptococcus pneumoniae 95559,47.6193% Streptococcus anginosus 57178,62.5577% Corynebacterium striatum 210290,74.1056% Gemella haemolysans 142892,53.6991% Stenotrophomonas maltophilia 100486,18.5033% Pseudomonas aeruginosa 60527,34.9739% Peptostreptococcus stomatis 45520,59.7161% Acinetobacter baumannii 17266,25.2…	Acinetobacter baumannii	25.26	IPM	OXA-23 family(4.8925);ADC-30-like(0.7888);	5.68133	R	R	Yes
										CAZ	OXA-23 family(2.2729);ADC-30-like(5.6044);	7.8773	R	R	Yes
										CPM	OXA-23 family(3.6165);ADC-30-like(3.6138);	7.23027	R	R	Yes
										CIP	ND	0	/	R	Unknown
114	78123	Sputum	Guangdong Provincial People's Hospital	38243021	4678092	12.23	Chryseobacterium indologenes 1090492,89.3925% Acinetobacter nosocomialis 486772,81.5063% Acinetobacter baumannii 40263,39.0214% Ralstonia pickettii 114144,47.0651% Ralstonia mannitolilytica 56565,43.5497% Staphylococcus epidermidis 3004,6.1327% Staphylococcus aureus 1625,3.2311% Pseudomonas aeruginosa 3489,2.6394% Stenotrophomonas maltophilia 3260,2.1606%	Acinetobacter baumannii	39.0214	IPM	OXA-23 family(4.8925);	4.89253	R	S	No
										CAZ	OXA-23 family(2.2729);	2.27289	R	S	No
										CPM	OXA-23 family(3.6165);	3.61646	R	S	No
										CIP	ND	0	S	S	Yes
115	78124	Balf	Guangdong Provincial People's Hospital	33460821	4393541	13.13	Serratia marcescens 1096377,62.7188% Acinetobacter baumannii 90580,64.164% Stenotrophomonas maltophilia 13315,8.0632% Enterococcus cecorum 4974,10.0705% Staphylococcus hominis 1166,2.6862% Staphylococcus cohnii 564,0.9655% Staphylococcus epidermidis 530,1.1378% Staphylococcus haemolyticus 444,0.9393% Pseudomonas aeruginosa 1496,0.1853%	Acinetobacter baumannii	64.164	IPM	ADC-30-like(0.7888);OXA-23(4.9137);	5.70254	R	R	Yes
										CAZ	ADC-73(5.5524);OXA-23(2.2729);	7.8253	R	R	Yes
										CPM	ADC-73(2.3000);OXA-23(3.6236);	5.92362	R	R	Yes
										CIP	AB_gyrA:242(C->T)(7.9069);AB_parC:251(C->T)(1.9957);	9.9026	R	R	Yes
116	78125	Balf	Guangdong Provincial People's Hospital	10766738	8456186	78.54	Acinetobacter baumannii 3166125,81.9789% Ralstonia insidiosa 804,0.856% Ralstonia pickettii 209,0.0754% Cutibacterium acnes 859,1.9079% Stenotrophomonas maltophilia 809,0.5436%	Acinetobacter baumannii	81.9789	IPM	OXA-23(4.9137);ADC-30-like(0.7888);	5.70254	R	R	Yes
										CAZ	OXA-23(2.2729);ADC-73(5.5524);	7.8253	R	R	Yes
										CPM	OXA-23(3.6236);ADC-73(2.3000);	5.92362	R	R	Yes
										CIP	AB_gyrA:242(C->T)(7.9069);AB_parC:251(C->T)(1.9957);	9.9026	R	R	Yes
117	78126	Sputum	Guangdong Provincial People's Hospital	10606510	9256089	87.27	Stenotrophomonas maltophilia 6406767,78.0864% Acinetobacter baumannii 13477,20.8036% Pseudomonas stutzeri 77,0.0206% Pseudomonas yangmingensis 18,0.0279% Pseudomonas aeruginosa 11,0.021%	Acinetobacter baumannii	20.8036	IPM	OXA-23 family(4.8925);	4.89253	R	R	Yes
										CAZ	OXA-23 family(2.2729);	2.27289	R	R	Yes
										CPM	OXA-23 family(3.6165);	3.61646	R	R	Yes
										CIP	AB_gyrA:242(C->T)(7.9069);	7.90691	R	R	Yes
117	78129	Drainage	Guangdong Provincial People's Hospital	8939400	8918349	99.76	Stenotrophomonas maltophilia 4928942,77.8292% Acinetobacter baumannii 558905,79.8457% Klebsiella quasipneumoniae 82534,64.3709% Klebsiella pneumoniae 2905,11.16% Pseudomonas stutzeri 57,0.0363%	Acinetobacter baumannii	79.8457	IPM	OXA-23(4.9137);ADC-30-like(0.7888);	5.70254	R	R	Yes
										CAZ	OXA-23(2.2729);ADC-73(5.5524);	7.8253	R	R	Yes
										CPM	OXA-23(3.6236);ADC-73(2.3000);	5.92362	R	R	Yes
										CIP	AB_gyrB:1437(A->C)(4.3159);AB_gyrA:242(C->T)(7.9069);AB_parC:251(C->T)(1.9957);	14.2185	R	R	Yes
118	78127	Sputum	Guangdong Provincial People's Hospital	28689700	22453569	78.26	Acinetobacter baumannii 916404,80.9623% Staphylococcus haemolyticus 851036,91.2237% Staphylococcus epidermidis 9551,18.5943% Staphylococcus aureus 609,1.5718% Stenotrophomonas maltophilia 667321,74.0202% Achromobacter xylosoxidans 190114,76.3917%	Acinetobacter baumannii	80.9623	IPM	OXA-23(4.9137);ADC-30-like(0.7888);	5.70254	R	R	Yes
										CAZ	OXA-23(2.2729);ADC-73(5.5524);	7.8253	R	R	Yes
										CPM	OXA-23(3.6236);ADC-73(2.3000);	5.92362	R	R	Yes
										CIP	AB_gyrA:242(C->T)(7.9069);AB_parC:251(C->T)(1.9957);	9.9026	R	R	Yes
118	78128	Blood	Guangdong Provincial People's Hospital	9348515	9328737	99.79	Acinetobacter baumannii 3640990,82.1443% Stenotrophomonas maltophilia 32,0.0158% Staphylococcus haemolyticus 8,0.0194% Staphylococcus saprophyticus 7,0.0153% Staphylococcus epidermidis 2,0.004%	Acinetobacter baumannii	82.1443	IPM	OXA-23(4.9137);ADC-30-like(0.7888);	5.70254	R	R	Yes
										CAZ	OXA-23(2.2729);ADC-73(5.5524);	7.8253	R	R	Yes
										CPM	OXA-23(3.6236);ADC-73(2.3000);	5.92362	R	R	Yes
										CIP	AB_gyrA:242(C->T)(7.9069);AB_parC:251(C->T)(1.9957);	9.9026	R	R	Yes
119	81667	CSF	Guangdong Provincial People's Hospital	12715237	9214237	72.47	Acinetobacter baumannii 3694153,82.666% Bradyrhizobium japonicum 135,0.0447% Bradyrhizobium diazoefficiens 34,0.0503% Cutibacterium acnes 186,0.4047% Pseudomonas fluorescens 15,0.0031%	Acinetobacter baumannii	82.666	IPM	OXA-23(4.9137);ADC-30-like(0.7888);	5.70254	R	R	Yes
										CAZ	OXA-23(2.2729);ADC-73(5.5524);	7.8253	R	R	Yes
										CPM	OXA-23(3.6236);ADC-73(2.3000);	5.92362	R	R	Yes
										CIP	AB_gyrA:242(C->T)(7.9069);AB_parC:251(C->T)(1.9957);	9.9026	R	R	Yes
120	9057K	Pus	Guangdong Provincial People's Hospital	-	-	-	Acinetobacter baumannii 42324,79.909%	Acinetobacter baumannii	79.909	IPM	ND	0	S	S	Yes
										CAZ	ND	0	S	S	Yes
										CPM	ND	0	S	S	Yes
										CIP	ND	0	S	S	Yes
121	S2035	Blood	Guangdong Provincial People's Hospital	50433763	2307288	4.57	Acinetobacter baumannii 84472,65.037% Cutibacterium acnes 4180,8.748548% Ralstonia pickettii 1910,1.136059% Ralstonia insidiosa 728,0.785381% Sphingomonas taxi 364,0.623427%	Acinetobacter baumannii	65.037	IPM	OXA-23(4.9137);ADC-30-like(0.7888);	5.70254	R	R	Yes
										CAZ	OXA-23(2.2729);ADC-73(5.5524);	7.8253	R	R	Yes
										CPM	OXA-23(3.6236);ADC-73(2.3000);	5.92362	R	R	Yes
										CIP	AB_gyrA:242(C->T)(7.9069);AB_parC:251(C->T)(1.9957);	9.9026	R	R	Yes
122	1029673032	Ascites	Guangdong Provincial People's Hospital	15350061	4405365	28.7	Acinetobacter baumannii 1182848,81.2866% Cutibacterium acnes 23155,38.8136% Azospirillum lipoferum 2825,3.448% Corynebacterium jeddahense 740,1.6597% Staphylococcus epidermidis 2418,4.8379%	Acinetobacter_baumannii	81.2866	IPM	OXA-23(4.9137);ADC-30-like(0.7888);	5.70254	R	R	Yes
				15350061	4405365					CAZ	OXA-23(2.2729);ADC-73(5.5524);	7.8253	R	R	Yes
				15350061	4405365					CPM	OXA-23(3.6236);ADC-73(2.3000);	5.92362	R	R	Yes
				15350061	4405365					CIP	AB_gyrA:242(C->T)(7.9069);AB_parC:251(C->T)(1.9957);	9.9026	R	R	Yes
123	1029687229	Sputum	Guangdong Provincial People's Hospital	8946175	8818109	98.57	Acinetobacter baumannii 3292623,82.2792% Streptococcus parasanguinis 904,1.2895% Lacticaseibacillus rhamnosus 1561,2.6041% Lancefieldella parvula 961,3.0739% Prevotella veroralis 746,1.3094%	Acinetobacter_baumannii	82.2792	IPM	OXA-23(4.9137);ADC-30-like(0.7888);	5.70254	R	R	Yes
			Guangdong Provincial People's Hospital	8946175	8818109					CAZ	OXA-23(2.2729);ADC-73(5.5524);	7.8253	R	R	Yes
			Guangdong Provincial People's Hospital	8946175	8818109					CPM	OXA-23(3.6236);ADC-73(2.3000);	5.92362	R	R	Yes
			Guangdong Provincial People's Hospital	8946175	8818109					CIP	AB_gyrA:242(C->T)(7.9069);AB_parC:251(C->T)(1.9957);	9.9026	R	R	Yes
124	1029690263	Sputum	Guangdong Provincial People's Hospital	21711083	5806529	26.74	Corynebacterium striatum 3063402,91.9625% Pseudoglutamicibacter albus 24423,40.005% Achromobacter xylosoxidans 11272,12.4329% Pseudomonas aeruginosa 14975,10.8601% Acinetobacter baumannii 1485,2.7182%	Acinetobacter_baumannii	2.7182	IPM	OXA-23 family(4.8925);	4.89253	R	R	Yes
			Guangdong Provincial People's Hospital	21711083	5806529		Corynebacterium striatum(3063402,91.9625%);Pseudoglutamicibacter albus(24423,40.005%);Achromobacter xylosoxidans(11272,12.4329%);Pseudomonas aeruginosa(14975,10.8601%);Acinetobacter baumannii(1485,2.7182%);			CAZ	OXA-23 family(2.2729);	2.27289	R	R	Yes
			Guangdong Provincial People's Hospital	21711083	5806529		Corynebacterium striatum(3063402,91.9625%);Pseudoglutamicibacter albus(24423,40.005%);Achromobacter xylosoxidans(11272,12.4329%);Pseudomonas aeruginosa(14975,10.8601%);Acinetobacter baumannii(1485,2.7182%);			CPM	OXA-23 family(3.6165);	3.61646	R	R	Yes
			Guangdong Provincial People's Hospital	21711083	5806529		Corynebacterium striatum(3063402,91.9625%);Pseudoglutamicibacter albus(24423,40.005%);Achromobacter xylosoxidans(11272,12.4329%);Pseudomonas aeruginosa(14975,10.8601%);Acinetobacter baumannii(1485,2.7182%);			CIP	ND	0	/	R	Unknown
125	1029694478	Balf	Guangdong Provincial People's Hospital	27700461	4661742	16.83	Corynebacterium striatum 1581183,82.291% Stenotrophomonas maltophilia 145552,40.4561% Trueperella pyogenes 10754,0.7269% Acinetobacter baumannii 2243,4.1107% Enterobacter cloacae 170,0.3512%	Acinetobacter_baumannii	4.1107	IPM	OXA-23 family(4.8925);	4.89253	R	R	Yes
			Guangdong Provincial People's Hospital	27700461	4661742		Corynebacterium striatum(1581183,82.291%);Stenotrophomonas maltophilia(145552,40.4561%);Trueperella pyogenes(10754,0.7269%);Acinetobacter baumannii(2243,4.1107%);Enterobacter cloacae(170,0.3512%);			CAZ	OXA-23 family(2.2729);	2.27289	R	R	Yes
			Guangdong Provincial People's Hospital	27700461	4661742		Corynebacterium striatum(1581183,82.291%);Stenotrophomonas maltophilia(145552,40.4561%);Trueperella pyogenes(10754,0.7269%);Acinetobacter baumannii(2243,4.1107%);Enterobacter cloacae(170,0.3512%);			CPM	OXA-23 family(3.6165);	3.61646	R	R	Yes
			Guangdong Provincial People's Hospital	27700461	4661742		Corynebacterium striatum(1581183,82.291%);Stenotrophomonas maltophilia(145552,40.4561%);Trueperella pyogenes(10754,0.7269%);Acinetobacter baumannii(2243,4.1107%);Enterobacter cloacae(170,0.3512%);			CIP	ND	0	/	R	Unknown
126	1029695791	Sputum	Guangdong Provincial People's Hospital	10515646	10456167	99.43	Stenotrophomonas maltophilia 6317279,74.2298% Corynebacterium striatum 339863,80.6908% Acinetobacter baumannii 229409,76.0239% Enterobacter cloacae 13049,8.8994% Pseudomonas aeruginosa 25,0.0193%	Acinetobacter_baumannii	76.0239	IPM	ADC-30-like(0.7888);OXA-23(4.9137);	5.70254	R	R	Yes
			Guangdong Provincial People's Hospital	10515646	10456167		Stenotrophomonas maltophilia(6317279,74.2298%);Corynebacterium striatum(339863,80.6908%);Acinetobacter baumannii(229409,76.0239%);Enterobacter cloacae(13049,8.8994%);Pseudomonas aeruginosa(25,0.0193%);			CAZ	ADC-73(5.5524);OXA-23(2.2729);	7.8253	R	R	Yes
			Guangdong Provincial People's Hospital	10515646	10456167		Stenotrophomonas maltophilia(6317279,74.2298%);Corynebacterium striatum(339863,80.6908%);Acinetobacter baumannii(229409,76.0239%);Enterobacter cloacae(13049,8.8994%);Pseudomonas aeruginosa(25,0.0193%);			CPM	ADC-73(2.3000);OXA-23(3.6236);	5.92362	R	R	Yes
			Guangdong Provincial People's Hospital	10515646	10456167		Stenotrophomonas maltophilia(6317279,74.2298%);Corynebacterium striatum(339863,80.6908%);Acinetobacter baumannii(229409,76.0239%);Enterobacter cloacae(13049,8.8994%);Pseudomonas aeruginosa(25,0.0193%);			CIP	AB_gyrA:242(C->T)(7.9069);AB_parC:251(C->T)(1.9957);	9.9026	R	R	Yes
127	1029712469	Sputum	Guangdong Provincial People's Hospital	32794008	1383157	4.22	Acinetobacter baumannii 7922,12.9932% Actinomyces israelii 2088,2.8711% Corynebacterium propinquum 252,0.5579% Stenotrophomonas maltophilia 705,0.3586% Treponema lecithinolyticum 148,0.3262%	Acinetobacter_baumannii	12.9932	IPM	OXA-23 family(4.8925);	4.89253	R	R	Yes
			Guangdong Provincial People's Hospital	32794008	1383157		Acinetobacter baumannii(7922,12.9932%);Actinomyces israelii(2088,2.8711%);Corynebacterium propinquum(252,0.5579%);Stenotrophomonas maltophilia(705,0.3586%);Treponema lecithinolyticum(148,0.3262%);			CAZ	OXA-23 family(2.2729);	2.27289	R	R	Yes
			Guangdong Provincial People's Hospital	32794008	1383157		Acinetobacter baumannii(7922,12.9932%);Actinomyces israelii(2088,2.8711%);Corynebacterium propinquum(252,0.5579%);Stenotrophomonas maltophilia(705,0.3586%);Treponema lecithinolyticum(148,0.3262%);			CPM	OXA-23 family(3.6165);	3.61646	R	R	Yes
			Guangdong Provincial People's Hospital	32794008	1383157		Acinetobacter baumannii(7922,12.9932%);Actinomyces israelii(2088,2.8711%);Corynebacterium propinquum(252,0.5579%);Stenotrophomonas maltophilia(705,0.3586%);Treponema lecithinolyticum(148,0.3262%);			CIP	AB_gyrA:242(C->T)(7.9069);	7.90691	R	R	Yes
128	1029713722	Sputum	Guangdong Provincial People's Hospital	18777955	9400744	50.06	Staphylococcus epidermidis 2397258,95.7229% Corynebacterium accolens 263714,89.2179% Actinomyces dentalis 315841,77.6154% Phocaeicola abscessus 201766,86.726% Mogibacterium timidum 151911,84.7898% Acinetobacter baumannii 1566,2.8884%	Acinetobacter_baumannii	2.8884	IPM	ND	0	/	R	Unknown
				18777955	9400744		Staphylococcus epidermidis(2397258,95.7229%);Corynebacterium accolens(263714,89.2179%);Actinomyces dentalis(315841,77.6154%);Phocaeicola abscessus(201766,86.726%);Mogibacterium timidum(151911,84.7898%);			CAZ	ND	0	/	R	Unknown
				18777955	9400744		Staphylococcus epidermidis(2397258,95.7229%);Corynebacterium accolens(263714,89.2179%);Actinomyces dentalis(315841,77.6154%);Phocaeicola abscessus(201766,86.726%);Mogibacterium timidum(151911,84.7898%);			CPM	ND	0	/	R	Unknown
				18777955	9400744		Staphylococcus epidermidis(2397258,95.7229%);Corynebacterium accolens(263714,89.2179%);Actinomyces dentalis(315841,77.6154%);Phocaeicola abscessus(201766,86.726%);Mogibacterium timidum(151911,84.7898%);			CIP	ND	0	/	R	Unknown
129	1029718950	Sputum	Guangdong Provincial People's Hospital	15917463	8673551	54.49	Streptococcus oralis 914863,61.2879% Corynebacterium striatum 1965957,95.3635% Pseudomonas aeruginosa 181804,71.4758% Klebsiella pneumoniae 7615,12.2089% Bacteroides fragilis 13745,11.396% Acinetobacter baumannii 360,0.6631%	Acinetobacter_baumannii	0.6631	IPM	ND	0	/	R	Unknown
			Guangdong Provincial People's Hospital	15917463	8673551		Streptococcus oralis(914863,61.2879%);Corynebacterium striatum(1965957,95.3635%);Pseudomonas aeruginosa(181804,71.4758%);Klebsiella pneumoniae(7615,12.2089%);Bacteroides fragilis(13745,11.396%);			CAZ	ND	0	/	R	Unknown
			Guangdong Provincial People's Hospital	15917463	8673551		Streptococcus oralis(914863,61.2879%);Corynebacterium striatum(1965957,95.3635%);Pseudomonas aeruginosa(181804,71.4758%);Klebsiella pneumoniae(7615,12.2089%);Bacteroides fragilis(13745,11.396%);			CPM	ND	0	/	R	Unknown
			Guangdong Provincial People's Hospital	15917463	8673551		Streptococcus oralis(914863,61.2879%);Corynebacterium striatum(1965957,95.3635%);Pseudomonas aeruginosa(181804,71.4758%);Klebsiella pneumoniae(7615,12.2089%);Bacteroides fragilis(13745,11.396%);			CIP	ND	0	/	R	Unknown
130	1029789442	Balf	Guangdong Provincial People's Hospital	25246004	24523922	97.14	Rothia mucilaginosa 4557628,87.1278% Streptococcus parasanguinis 412425,86.084% Granulicatella adiacens 1056276,86.1765% Bifidobacterium dentium 181360,82.6011% Corynebacterium propinquum 42676,54.1776% Acinetobacter baumannii 1535,2.8051%	Acinetobacter_baumannii	2.8051	IPM	ND	0	/	S	Unknown
			Guangdong Provincial People's Hospital	25246004	24523922		Rothia mucilaginosa(4557628,87.1278%);Streptococcus parasanguinis(412425,86.084%);Granulicatella adiacens(1056276,86.1765%);Bifidobacterium dentium(181360,82.6011%);Corynebacterium propinquum(42676,54.1776%);			CAZ	ND	0	/	S	Unknown
			Guangdong Provincial People's Hospital	25246004	24523922		Rothia mucilaginosa(4557628,87.1278%);Streptococcus parasanguinis(412425,86.084%);Granulicatella adiacens(1056276,86.1765%);Bifidobacterium dentium(181360,82.6011%);Corynebacterium propinquum(42676,54.1776%);			CPM	ND	0	/	S	Unknown
			Guangdong Provincial People's Hospital	25246004	24523922		Rothia mucilaginosa(4557628,87.1278%);Streptococcus parasanguinis(412425,86.084%);Granulicatella adiacens(1056276,86.1765%);Bifidobacterium dentium(181360,82.6011%);Corynebacterium propinquum(42676,54.1776%);			CIP	ND	0	/	S	Unknown
131	1029792663	Sputum	Guangdong Provincial People's Hospital	30404354	18231582	59.96	Streptococcus infantis 1539329,76.913% Porphyromonas somerae 1009028,87.6057% Abiotrophia defectiva 895541,90.2648% Prevotella melaninogenica 179603,72.6162% Granulicatella adiacens 608004,85.1759% Acinetobacter baumannii 97173,66.917%	Acinetobacter_baumannii	66.917	IPM	OXA-23(4.9137);ADC-30-like(0.7888);	5.70254	R	R	Yes
			Guangdong Provincial People's Hospital	30404354	18231582		Streptococcus infantis(1539329,76.913%);Porphyromonas somerae(1009028,87.6057%);Abiotrophia defectiva(895541,90.2648%);Prevotella melaninogenica(179603,72.6162%);Granulicatella adiacens(608004,85.1759%);			CAZ	OXA-23(2.2729);ADC-30(5.9754);	8.24833	R	R	Yes
			Guangdong Provincial People's Hospital	30404354	18231582		Streptococcus infantis(1539329,76.913%);Porphyromonas somerae(1009028,87.6057%);Abiotrophia defectiva(895541,90.2648%);Prevotella melaninogenica(179603,72.6162%);Granulicatella adiacens(608004,85.1759%);			CPM	OXA-23(3.6236);ADC-30(4.9854);	8.60899	R	R	Yes
			Guangdong Provincial People's Hospital	30404354	18231582		Streptococcus infantis(1539329,76.913%);Porphyromonas somerae(1009028,87.6057%);Abiotrophia defectiva(895541,90.2648%);Prevotella melaninogenica(179603,72.6162%);Granulicatella adiacens(608004,85.1759%);			CIP	AB_parC:251(C->T)(1.9957);AB_gyrA:242(C->T)(7.9069);	9.9026	R	R	Yes
132	1029888109	Sputum	Guangdong Provincial People's Hospital	9932965	9102528	91.64	Corynebacterium striatum 4557457,93.6056% Streptococcus oralis 92095,53.1861% Acinetobacter baumannii 27717,36.0336% Staphylococcus aureus 34709,47.4521% Porphyromonas somerae 13269,22.8073%	Acinetobacter_baumannii	36.0336	IPM	OXA-23 family(4.8925);ADC-30-like(0.7888);	5.68133	R	R	Yes
			Guangdong Provincial People's Hospital	9932965	9102528		Corynebacterium striatum(4557457,93.6056%);Streptococcus oralis(92095,53.1861%);Acinetobacter baumannii(27717,36.0336%);Staphylococcus aureus(34709,47.4521%);Porphyromonas somerae(13269,22.8073%);			CAZ	OXA-23 family(2.2729);ADC-30-like(5.6044);	7.8773	R	R	Yes
			Guangdong Provincial People's Hospital	9932965	9102528		Corynebacterium striatum(4557457,93.6056%);Streptococcus oralis(92095,53.1861%);Acinetobacter baumannii(27717,36.0336%);Staphylococcus aureus(34709,47.4521%);Porphyromonas somerae(13269,22.8073%);			CPM	OXA-23 family(3.6165);ADC-30-like(3.6138);	7.23027	R	R	Yes
			Guangdong Provincial People's Hospital	9932965	9102528		Corynebacterium striatum(4557457,93.6056%);Streptococcus oralis(92095,53.1861%);Acinetobacter baumannii(27717,36.0336%);Staphylococcus aureus(34709,47.4521%);Porphyromonas somerae(13269,22.8073%);			CIP	AB_gyrA:242(C->T)(7.9069);	7.90691	R	R	Yes
133	1030012694	Sputum	Guangdong Provincial People's Hospital	15482062	8322352	53.75	Corynebacterium striatum 4025913,92.2669% Staphylococcus aureus 1195122,93.2911% Stenotrophomonas maltophilia 17293,13.4888% Mammaliicoccus lentus 1881,0.327% Acinetobacter baumannii 979,1.8405%	Acinetobacter_baumannii	1.8405	IPM	OXA-23 family(4.8925);	4.89253	R	R	Yes
			Guangdong Provincial People's Hospital	15482062	8322352		Corynebacterium striatum(4025913,92.2669%);Staphylococcus aureus(1195122,93.2911%);Stenotrophomonas maltophilia(17293,13.4888%);Mammaliicoccus lentus(1881,0.327%);Acinetobacter baumannii(979,1.8405%);			CAZ	OXA-23 family(2.2729);	2.27289	R	R	Yes
			Guangdong Provincial People's Hospital	15482062	8322352		Corynebacterium striatum(4025913,92.2669%);Staphylococcus aureus(1195122,93.2911%);Stenotrophomonas maltophilia(17293,13.4888%);Mammaliicoccus lentus(1881,0.327%);Acinetobacter baumannii(979,1.8405%);			CPM	OXA-23 family(3.6165);	3.61646	R	R	Yes
			Guangdong Provincial People's Hospital	15482062	8322352		Corynebacterium striatum(4025913,92.2669%);Staphylococcus aureus(1195122,93.2911%);Stenotrophomonas maltophilia(17293,13.4888%);Mammaliicoccus lentus(1881,0.327%);Acinetobacter baumannii(979,1.8405%);			CIP	ND	0	/	R	Unknown
134	1030061257	Sputum	Guangdong Provincial People's Hospital	24044639	1967004	8.18	Acinetobacter baumannii 455283,80.5771% Stenotrophomonas maltophilia 44532,23.992% Streptococcus parasanguinis 2680,3.8847% Porphyromonas somerae 4556,9.0329% Lautropia mirabilis 3236,5.0216%	Acinetobacter_baumannii	80.5771	IPM	ND	0	S	S	Yes
			Guangdong Provincial People's Hospital	24044639	1967004		Acinetobacter baumannii(455283,80.5771%);Stenotrophomonas maltophilia(44532,23.992%);Streptococcus parasanguinis(2680,3.8847%);Porphyromonas somerae(4556,9.0329%);Lautropia mirabilis(3236,5.0216%);			CAZ	ND	0	S	S	Yes
			Guangdong Provincial People's Hospital	24044639	1967004		Acinetobacter baumannii(455283,80.5771%);Stenotrophomonas maltophilia(44532,23.992%);Streptococcus parasanguinis(2680,3.8847%);Porphyromonas somerae(4556,9.0329%);Lautropia mirabilis(3236,5.0216%);			CPM	ND	0	S	S	Yes
			Guangdong Provincial People's Hospital	24044639	1967004		Acinetobacter baumannii(455283,80.5771%);Stenotrophomonas maltophilia(44532,23.992%);Streptococcus parasanguinis(2680,3.8847%);Porphyromonas somerae(4556,9.0329%);Lautropia mirabilis(3236,5.0216%);			CIP	ND	0	S	S	Yes
135	1030096124	Sputum	Guangdong Provincial People's Hospital	12474837	9787368	78.46	Corynebacterium striatum 3444627,83.6422% Serratia marcescens 1117755,92.3453% Staphylococcus epidermidis 1067551,94.7777% Schaalia odontolytica 32743,49.9412% Actinomyces israelii 11691,14.754% Acinetobacter baumannii 1292,2.3333%	Acinetobacter_baumannii	2.3333	IPM	ND	0	/	S	Unknown
			Guangdong Provincial People's Hospital	12474837	9787368		Corynebacterium striatum(3444627,83.6422%);Serratia marcescens(1117755,92.3453%);Staphylococcus epidermidis(1067551,94.7777%);Schaalia odontolytica(32743,49.9412%);Actinomyces israelii(11691,14.754%);			CAZ	ND	0	/	S	Unknown
			Guangdong Provincial People's Hospital	12474837	9787368		Corynebacterium striatum(3444627,83.6422%);Serratia marcescens(1117755,92.3453%);Staphylococcus epidermidis(1067551,94.7777%);Schaalia odontolytica(32743,49.9412%);Actinomyces israelii(11691,14.754%);			CPM	ND	0	/	S	Unknown
			Guangdong Provincial People's Hospital	12474837	9787368		Corynebacterium striatum(3444627,83.6422%);Serratia marcescens(1117755,92.3453%);Staphylococcus epidermidis(1067551,94.7777%);Schaalia odontolytica(32743,49.9412%);Actinomyces israelii(11691,14.754%);			CIP	ND	0	/	S	Unknown
136	1030162895	Sputum	Guangdong Provincial People's Hospital	15019317	9596388	63.89	Stenotrophomonas maltophilia 2699191,39.4097% Acinetobacter baumannii 1318850,81.197% Xanthomonas sacchari 1450,1.4988% Comamonas testosteroni 2636,0.0743% Pseudomonas aeruginosa 1219,0.8755%	Acinetobacter_baumannii	81.197	IPM	OXA-23(4.9137);ADC-30-like(0.7888);	5.70254	R	R	Yes
			Guangdong Provincial People's Hospital	15019317	9596388		Stenotrophomonas maltophilia(2699191,39.4097%);Acinetobacter baumannii(1318850,81.197%);Xanthomonas sacchari(1450,1.4988%);Comamonas testosteroni(2636,0.0743%);Pseudomonas aeruginosa(1219,0.8755%);			CAZ	OXA-23(2.2729);ADC-73(5.5524);	7.8253	R	R	Yes
			Guangdong Provincial People's Hospital	15019317	9596388		Stenotrophomonas maltophilia(2699191,39.4097%);Acinetobacter baumannii(1318850,81.197%);Xanthomonas sacchari(1450,1.4988%);Comamonas testosteroni(2636,0.0743%);Pseudomonas aeruginosa(1219,0.8755%);			CPM	OXA-23(3.6236);ADC-73(2.3000);	5.92362	R	R	Yes
			Guangdong Provincial People's Hospital	15019317	9596388		Stenotrophomonas maltophilia(2699191,39.4097%);Acinetobacter baumannii(1318850,81.197%);Xanthomonas sacchari(1450,1.4988%);Comamonas testosteroni(2636,0.0743%);Pseudomonas aeruginosa(1219,0.8755%);			CIP	AB_gyrB:1437(A->C)(4.3159);AB_gyrA:242(C->T)(7.9069);AB_parC:251(C->T)(1.9957);	14.2185	R	R	Yes
137	1030600549	Sputum	Guangdong Provincial People's Hospital	15550839	917909	5.9	Acinetobacter baumannii 63089,54.7406% Stenotrophomonas maltophilia 23953,8.6841% Klebsiella pneumoniae 9096,14.7907% Pseudomonas stutzeri 8072,8.1711% Delftia tsuruhatensis 5115,8.0171%	Acinetobacter_baumannii	54.7406	IPM	OXA-23(4.9137);ADC-30-like(0.7888);	5.70254	R	R	Yes
			Guangdong Provincial People's Hospital	15550839	917909		Acinetobacter baumannii(63089,54.7406%);Stenotrophomonas maltophilia(23953,8.6841%);Klebsiella pneumoniae(9096,14.7907%);Pseudomonas stutzeri(8072,8.1711%);Delftia tsuruhatensis(5115,8.0171%);			CAZ	OXA-23(2.2729);CTX-M-15(4.9224);ADC-73(5.5524);	12.7477	R	R	Yes
			Guangdong Provincial People's Hospital	15550839	917909		Acinetobacter baumannii(63089,54.7406%);Stenotrophomonas maltophilia(23953,8.6841%);Klebsiella pneumoniae(9096,14.7907%);Pseudomonas stutzeri(8072,8.1711%);Delftia tsuruhatensis(5115,8.0171%);			CPM	OXA-23(3.6236);CTX-M-15(5.7750);ADC-73(2.3000);	11.6987	R	R	Yes
			Guangdong Provincial People's Hospital	15550839	917909		Acinetobacter baumannii(63089,54.7406%);Stenotrophomonas maltophilia(23953,8.6841%);Klebsiella pneumoniae(9096,14.7907%);Pseudomonas stutzeri(8072,8.1711%);Delftia tsuruhatensis(5115,8.0171%);			CIP	AB_parC:251(C->T)(1.9957);	1.99569	R	R	Yes
138	1030887497	Balf	Guangdong Provincial People's Hospital	14781232	4167871	28.2	Mycoplasma hominis 1340852,93.5715% Staphylococcus aureus 230188,84.8449% Corynebacterium pseudogenitalium 17538,47.8887% Enterococcus faecium 68981,67.0361% Prevotella oris 37336,40.9889% Acinetobacter baumannii 239,0.4361%	Acinetobacter_baumannii	0.4361	IPM	ND	0	/	S	Unknown
			Guangdong Provincial People's Hospital	14781232	4167871		Mycoplasma hominis(1340852,93.5715%);Staphylococcus aureus(230188,84.8449%);Corynebacterium pseudogenitalium(17538,47.8887%);Enterococcus faecium(68981,67.0361%);Prevotella oris(37336,40.9889%);			CAZ	ND	0	/	S	Unknown
			Guangdong Provincial People's Hospital	14781232	4167871		Mycoplasma hominis(1340852,93.5715%);Staphylococcus aureus(230188,84.8449%);Corynebacterium pseudogenitalium(17538,47.8887%);Enterococcus faecium(68981,67.0361%);Prevotella oris(37336,40.9889%);			CPM	ND	0	/	S	Unknown
			Guangdong Provincial People's Hospital	14781232	4167871		Mycoplasma hominis(1340852,93.5715%);Staphylococcus aureus(230188,84.8449%);Corynebacterium pseudogenitalium(17538,47.8887%);Enterococcus faecium(68981,67.0361%);Prevotella oris(37336,40.9889%);			CIP	ND	0	/	S	Unknown
139	1031042719	Sputum	Guangdong Provincial People's Hospital	15997232	10046792	62.8	Corynebacterium striatum 4098422,86.0247% Elizabethkingia anophelis 260606,74.5445% Pseudomonas aeruginosa 124260,57.3637% Cutibacterium acnes 4602,0.8689% Trueperella bernardiae 3299,0.5707% Acinetobacter baumannii 182,0.3514%	Acinetobacter_baumannii	0.3514	IPM	ND	0	/	R	Unknown
				15997232	10046792		Corynebacterium striatum(4098422,86.0247%);Elizabethkingia anophelis(260606,74.5445%);Pseudomonas aeruginosa(124260,57.3637%);Cutibacterium acnes(4602,0.8689%);Trueperella bernardiae(3299,0.5707%);			CAZ	ND	0	/	R	Unknown
				15997232	10046792		Corynebacterium striatum(4098422,86.0247%);Elizabethkingia anophelis(260606,74.5445%);Pseudomonas aeruginosa(124260,57.3637%);Cutibacterium acnes(4602,0.8689%);Trueperella bernardiae(3299,0.5707%);			CPM	ND	0	/	R	Unknown
				15997232	10046792		Corynebacterium striatum(4098422,86.0247%);Elizabethkingia anophelis(260606,74.5445%);Pseudomonas aeruginosa(124260,57.3637%);Cutibacterium acnes(4602,0.8689%);Trueperella bernardiae(3299,0.5707%);			CIP	ND	0	/	R	Unknown
140	1031104636	Sputum	Guangdong Provincial People's Hospital	20077093	413933	2.06	Acinetobacter baumannii 6617,11.201% Staphylococcus aureus 3791,7.3899% Olsenella uli 303,0.7093% Klebsiella aerogenes 112,0.1308% Actinomyces dentalis 167,0.2658%	Acinetobacter_baumannii	11.201	IPM	OXA-23 family(4.8925);ADC-30-like(0.7888);	5.68133	R	R	Yes
			Guangdong Provincial People's Hospital	20077093	413933		Acinetobacter baumannii(6617,11.201%);Staphylococcus aureus(3791,7.3899%);Olsenella uli(303,0.7093%);Klebsiella aerogenes(112,0.1308%);Actinomyces dentalis(167,0.2658%);			CAZ	OXA-23 family(2.2729);ADC-30-like(5.6044);	7.8773	R	R	Yes
			Guangdong Provincial People's Hospital	20077093	413933		Acinetobacter baumannii(6617,11.201%);Staphylococcus aureus(3791,7.3899%);Olsenella uli(303,0.7093%);Klebsiella aerogenes(112,0.1308%);Actinomyces dentalis(167,0.2658%);			CPM	OXA-23 family(3.6165);ADC-30-like(3.6138);	7.23027	R	R	Yes
			Guangdong Provincial People's Hospital	20077093	413933		Acinetobacter baumannii(6617,11.201%);Staphylococcus aureus(3791,7.3899%);Olsenella uli(303,0.7093%);Klebsiella aerogenes(112,0.1308%);Actinomyces dentalis(167,0.2658%);			CIP	AB_parC:251(C->T)(1.9957);	1.99569	R	R	Yes
141	1031153683	Sputum	Guangdong Provincial People's Hospital	30696893	6840255	22.28	Achromobacter xylosoxidans 1312189,90.1346% Klebsiella pneumoniae 398116,83.7301% Corynebacterium striatum 334338,89.2521% Pseudomonas aeruginosa 205019,75.0063% Dermabacter jinjuensis 124764,75.3008% Acinetobacter baumannii 45471,47.6382%	Acinetobacter_baumannii	47.6382	IPM	OXA-23 family(4.8925);ADC-30-like(0.7888);	5.68133	R	R	Yes
			Guangdong Provincial People's Hospital	30696893	6840255		Achromobacter xylosoxidans(1312189,90.1346%);Klebsiella pneumoniae(398116,83.7301%);Corynebacterium striatum(334338,89.2521%);Pseudomonas aeruginosa(205019,75.0063%);Dermabacter jinjuensis(124764,75.3008%);			CAZ	OXA-23 family(2.2729);ADC-73(5.5524);	7.8253	R	R	Yes
			Guangdong Provincial People's Hospital	30696893	6840255		Achromobacter xylosoxidans(1312189,90.1346%);Klebsiella pneumoniae(398116,83.7301%);Corynebacterium striatum(334338,89.2521%);Pseudomonas aeruginosa(205019,75.0063%);Dermabacter jinjuensis(124764,75.3008%);			CPM	OXA-23 family(3.6165);ADC-73(2.3000);	5.91646	R	R	Yes
			Guangdong Provincial People's Hospital	30696893	6840255		Achromobacter xylosoxidans(1312189,90.1346%);Klebsiella pneumoniae(398116,83.7301%);Corynebacterium striatum(334338,89.2521%);Pseudomonas aeruginosa(205019,75.0063%);Dermabacter jinjuensis(124764,75.3008%);			CIP	AB_gyrA:242(C->T)(7.9069);AB_parC:251(C->T)(1.9957);	9.9026	R	R	Yes
142	1031173958	Balf	Guangdong Provincial People's Hospital	9897061	8386842	84.74	Corynebacterium striatum 4597192,91.9185% Pseudomonas aeruginosa 122680,57.246% Winkia neuii 6224,1.1719% Cutibacterium acnes 5224,0.3481% Actinobaculum massiliense 2709,1.0182% Acinetobacter baumannii 812,1.4527%	Acinetobacter_baumannii	1.4527	IPM	OXA-23 family(4.8925);	4.89253	R	R	Yes
			Guangdong Provincial People's Hospital	9897061	8386842		Corynebacterium striatum(4597192,91.9185%);Pseudomonas aeruginosa(122680,57.246%);Winkia neuii(6224,1.1719%);Cutibacterium acnes(5224,0.3481%);Actinobaculum massiliense(2709,1.0182%);			CAZ	OXA-23 family(2.2729);	2.27289	R	R	Yes
			Guangdong Provincial People's Hospital	9897061	8386842		Corynebacterium striatum(4597192,91.9185%);Pseudomonas aeruginosa(122680,57.246%);Winkia neuii(6224,1.1719%);Cutibacterium acnes(5224,0.3481%);Actinobaculum massiliense(2709,1.0182%);			CPM	OXA-23 family(3.6165);	3.61646	R	R	Yes
			Guangdong Provincial People's Hospital	9897061	8386842		Corynebacterium striatum(4597192,91.9185%);Pseudomonas aeruginosa(122680,57.246%);Winkia neuii(6224,1.1719%);Cutibacterium acnes(5224,0.3481%);Actinobaculum massiliense(2709,1.0182%);			CIP	ND	0	/	R	Unknown
143	1031186631	Balf	Guangdong Provincial People's Hospital	27701127	1334684	4.82	Acinetobacter baumannii 116034,67.6677% Pseudomonas aeruginosa 2566,1.9204% Cutibacterium acnes 4476,9.3652% Stenotrophomonas maltophilia 3976,0.7151% Achromobacter xylosoxidans 2448,2.8057%	Acinetobacter_baumannii	67.6677	IPM	OXA-23(4.9137);ADC-30-like(0.7888);	5.70254	R	R	Yes
			Guangdong Provincial People's Hospital	27701127	1334684		Acinetobacter baumannii(116034,67.6677%);Pseudomonas aeruginosa(2566,1.9204%);Cutibacterium acnes(4476,9.3652%);Stenotrophomonas maltophilia(3976,0.7151%);Achromobacter xylosoxidans(2448,2.8057%);			CAZ	OXA-23(2.2729);ADC-73(5.5524);	7.8253	R	R	Yes
			Guangdong Provincial People's Hospital	27701127	1334684		Acinetobacter baumannii(116034,67.6677%);Pseudomonas aeruginosa(2566,1.9204%);Cutibacterium acnes(4476,9.3652%);Stenotrophomonas maltophilia(3976,0.7151%);Achromobacter xylosoxidans(2448,2.8057%);			CPM	OXA-23(3.6236);ADC-73(2.3000);	5.92362	R	R	Yes
			Guangdong Provincial People's Hospital	27701127	1334684		Acinetobacter baumannii(116034,67.6677%);Pseudomonas aeruginosa(2566,1.9204%);Cutibacterium acnes(4476,9.3652%);Stenotrophomonas maltophilia(3976,0.7151%);Achromobacter xylosoxidans(2448,2.8057%);			CIP	AB_gyrA:242(C->T)(7.9069);AB_parC:251(C->T)(1.9957);	9.9026	R	R	Yes
144	1031287278	Sputum	Guangdong Provincial People's Hospital	10797444	10244989	94.88	Acinetobacter baumannii 4046375,82.191% Corynebacterium accolens 616,1.4636% Cutibacterium acnes 320,0.6894% Actinomyces dentalis 271,0.427% Streptococcus anginosus 54,0.1039%	Acinetobacter_baumannii	82.191	IPM	OXA-23(4.9137);ADC-30-like(0.7888);	5.70254	R	R	Yes
			Guangdong Provincial People's Hospital	10797444	10244989		Acinetobacter baumannii(4046375,82.191%);Corynebacterium accolens(616,1.4636%);Cutibacterium acnes(320,0.6894%);Actinomyces dentalis(271,0.427%);Streptococcus anginosus(54,0.1039%);			CAZ	OXA-23(2.2729);ADC-73(5.5524);	7.8253	R	R	Yes
			Guangdong Provincial People's Hospital	10797444	10244989		Acinetobacter baumannii(4046375,82.191%);Corynebacterium accolens(616,1.4636%);Cutibacterium acnes(320,0.6894%);Actinomyces dentalis(271,0.427%);Streptococcus anginosus(54,0.1039%);			CPM	OXA-23(3.6236);ADC-73(2.3000);	5.92362	R	R	Yes
			Guangdong Provincial People's Hospital	10797444	10244989		Acinetobacter baumannii(4046375,82.191%);Corynebacterium accolens(616,1.4636%);Cutibacterium acnes(320,0.6894%);Actinomyces dentalis(271,0.427%);Streptococcus anginosus(54,0.1039%);			CIP	AB_gyrA:242(C->T)(7.9069);AB_parC:251(C->T)(1.9957);	9.9026	R	R	Yes
145	2000478412	Balf	Guangdong Provincial People's Hospital	7152464	1397924	19.54	Acinetobacter baumannii 252203,74.1519% Citrobacter freundii 3936,5.7047% Sphingomonas echinoides 5932,6.6046% Streptococcus parasanguinis 505,0.7751% Cutibacterium acnes 2080,4.3443%	Acinetobacter_baumannii	74.1519	IPM	ND	0	S	S	Yes
			Guangdong Provincial People's Hospital	7152464	1397924		Acinetobacter baumannii(252203,74.1519%);Citrobacter freundii(3936,5.7047%);Sphingomonas echinoides(5932,6.6046%);Streptococcus parasanguinis(505,0.7751%);Cutibacterium acnes(2080,4.3443%);			CAZ	ND	0	S	I	No
			Guangdong Provincial People's Hospital	7152464	1397924		Acinetobacter baumannii(252203,74.1519%);Citrobacter freundii(3936,5.7047%);Sphingomonas echinoides(5932,6.6046%);Streptococcus parasanguinis(505,0.7751%);Cutibacterium acnes(2080,4.3443%);			CPM	ND	0	S	I	No
			Guangdong Provincial People's Hospital	7152464	1397924		Acinetobacter baumannii(252203,74.1519%);Citrobacter freundii(3936,5.7047%);Sphingomonas echinoides(5932,6.6046%);Streptococcus parasanguinis(505,0.7751%);Cutibacterium acnes(2080,4.3443%);			CIP	AB_gyrA:242(C->T)(7.9069);AB_parC:251(C->T)(1.9957);	9.9026	R	R	Yes
146	2000527318	Balf	Guangdong Provincial People's Hospital	10589898	2711291	25.6	Pseudomonas aeruginosa 145108,63.8286% Stenotrophomonas maltophilia 222608,51.2591% Escherichia coli 56458,35.2446% Acinetobacter baumannii 25004,32.4981% Citrobacter freundii 5750,8.0924%	Acinetobacter_baumannii	32.4981	IPM	OXA-72(4.2612);	4.26124	R	I	Yes
			Guangdong Provincial People's Hospital	10589898	2711291		Pseudomonas aeruginosa(145108,63.8286%);Stenotrophomonas maltophilia(222608,51.2591%);Escherichia coli(56458,35.2446%);Acinetobacter baumannii(25004,32.4981%);Citrobacter freundii(5750,8.0924%);			CAZ	ND	0	S	S	Yes
			Guangdong Provincial People's Hospital	10589898	2711291		Pseudomonas aeruginosa(145108,63.8286%);Stenotrophomonas maltophilia(222608,51.2591%);Escherichia coli(56458,35.2446%);Acinetobacter baumannii(25004,32.4981%);Citrobacter freundii(5750,8.0924%);			CPM	ND	0	S	S	Yes
			Guangdong Provincial People's Hospital	10589898	2711291		Pseudomonas aeruginosa(145108,63.8286%);Stenotrophomonas maltophilia(222608,51.2591%);Escherichia coli(56458,35.2446%);Acinetobacter baumannii(25004,32.4981%);Citrobacter freundii(5750,8.0924%);			CIP	ND	0	/	S	Unknown
147	2000747633	Sputum	Guangdong Provincial People's Hospital	15623759	4233322	27.1	Corynebacterium striatum 1508321,80.841% Acinetobacter baumannii 124793,64.6107% Neisseria bacilliformis 22144,35.5229% Peptostreptococcus stomatis 41216,55.2796% Prevotella loescheii 18934,22.659%	Acinetobacter_baumannii	64.6107	IPM	ND	0	S	S	Yes
			Guangdong Provincial People's Hospital	15623759	4233322		Corynebacterium striatum(1508321,80.841%);Acinetobacter baumannii(124793,64.6107%);Neisseria bacilliformis(22144,35.5229%);Peptostreptococcus stomatis(41216,55.2796%);Prevotella loescheii(18934,22.659%);			CAZ	ND	0	S	S	Yes
			Guangdong Provincial People's Hospital	15623759	4233322		Corynebacterium striatum(1508321,80.841%);Acinetobacter baumannii(124793,64.6107%);Neisseria bacilliformis(22144,35.5229%);Peptostreptococcus stomatis(41216,55.2796%);Prevotella loescheii(18934,22.659%);			CPM	ND	0	S	S	Yes
			Guangdong Provincial People's Hospital	15623759	4233322		Corynebacterium striatum(1508321,80.841%);Acinetobacter baumannii(124793,64.6107%);Neisseria bacilliformis(22144,35.5229%);Peptostreptococcus stomatis(41216,55.2796%);Prevotella loescheii(18934,22.659%);			CIP	ND	0	/	S	Unknown
147	2000767780	Balf	Guangdong Provincial People's Hospital	25306816	7629906	30.15	Corynebacterium striatum 3251588,81.3685% Acinetobacter baumannii 25108,32.621% Peptostreptococcus stomatis 39419,54.2354% Trueperella pyogenes 21504,0.7359% Parvimonas micra 13449,29.5174%	Acinetobacter_baumannii	32.621	IPM	ND	0	S	S	Yes
			Guangdong Provincial People's Hospital	25306816	7629906		Corynebacterium striatum(3251588,81.3685%);Acinetobacter baumannii(25108,32.621%);Peptostreptococcus stomatis(39419,54.2354%);Trueperella pyogenes(21504,0.7359%);Parvimonas micra(13449,29.5174%);			CAZ	ND	0	S	S	Yes
			Guangdong Provincial People's Hospital	25306816	7629906		Corynebacterium striatum(3251588,81.3685%);Acinetobacter baumannii(25108,32.621%);Peptostreptococcus stomatis(39419,54.2354%);Trueperella pyogenes(21504,0.7359%);Parvimonas micra(13449,29.5174%);			CPM	ND	0	S	S	Yes
			Guangdong Provincial People's Hospital	25306816	7629906		Corynebacterium striatum(3251588,81.3685%);Acinetobacter baumannii(25108,32.621%);Peptostreptococcus stomatis(39419,54.2354%);Trueperella pyogenes(21504,0.7359%);Parvimonas micra(13449,29.5174%);			CIP	ND	0	/	S	Unknown
148	2000774336	Balf	Guangdong Provincial People's Hospital	28254993	1316942	4.66	Acinetobacter baumannii 155073,71.3783% Staphylococcus epidermidis 34463,47.0494% Corynebacterium accolens 3471,7.6817% Streptococcus anginosus 2685,5.1376% Peptostreptococcus stomatis 2816,6.8622%	Acinetobacter_baumannii	71.3783	IPM	OXA-23(4.9137);ADC-30-like(0.7888);	5.70254	R	R	Yes
			Guangdong Provincial People's Hospital	28254993	1316942		Acinetobacter baumannii(155073,71.3783%);Staphylococcus epidermidis(34463,47.0494%);Corynebacterium accolens(3471,7.6817%);Streptococcus anginosus(2685,5.1376%);Peptostreptococcus stomatis(2816,6.8622%);			CAZ	OXA-23(2.2729);ADC-73(5.5524);	7.8253	R	R	Yes
			Guangdong Provincial People's Hospital	28254993	1316942		Acinetobacter baumannii(155073,71.3783%);Staphylococcus epidermidis(34463,47.0494%);Corynebacterium accolens(3471,7.6817%);Streptococcus anginosus(2685,5.1376%);Peptostreptococcus stomatis(2816,6.8622%);			CPM	OXA-23(3.6236);ADC-73(2.3000);	5.92362	R	R	Yes
			Guangdong Provincial People's Hospital	28254993	1316942		Acinetobacter baumannii(155073,71.3783%);Staphylococcus epidermidis(34463,47.0494%);Corynebacterium accolens(3471,7.6817%);Streptococcus anginosus(2685,5.1376%);Peptostreptococcus stomatis(2816,6.8622%);			CIP	AB_gyrA:242(C->T)(7.9069);AB_parC:251(C->T)(1.9957);	9.9026	R	R	Yes
148	21JS834926	Balf	Guangdong Provincial People's Hospital	37674633	1055414	2.80139	Acinetobacter baumannii 2377444,81.8512% Corynebacterium propinquum 532,1.1606% Bradyrhizobium japonicum 162,0.0532% Methylorubrum populi 227,0.2029% Cutibacterium acnes 170,0.3768%	Acinetobacter_baumannii	81.8512	IPM	OXA-23(4.9137);ADC-30-like(0.7888);	5.70254	R	R	Yes
			Guangdong Provincial People's Hospital	37674633	1055414	2.80139				CAZ	OXA-23(2.2729);ADC-73(5.5524);	7.8253	R	R	Yes
			Guangdong Provincial People's Hospital	37674633	1055414	2.80139				CPM	OXA-23(3.6236);ADC-73(2.3000);	5.92362	R	R	Yes
			Guangdong Provincial People's Hospital	37674633	1055414	2.80139				CIP	AB_gyrA:242(C->T)(7.9069);AB_parC:251(C->T)(1.9957);	9.9026	R	R	Yes
149	2000873454	Sputum	Guangdong Provincial People's Hospital	29346938	642128	2.19	Acinetobacter baumannii 6349,10.6374% Citrobacter freundii 715,1.1395% Pseudomonas thermotolerans 592,0.9012% Azospirillum lipoferum 361,0.4652% Sphingomonas echinoides 644,0.7959%	Acinetobacter_baumannii	10.6374	IPM	OXA-23 family(4.8925);ADC-56(4.1890);	9.08156	R	R	Yes
			Guangdong Provincial People's Hospital	29346938	642128		Acinetobacter baumannii(6349,10.6374%);Citrobacter freundii(715,1.1395%);Pseudomonas thermotolerans(592,0.9012%);Azospirillum lipoferum(361,0.4652%);Sphingomonas echinoides(644,0.7959%);			CAZ	OXA-23 family(2.2729);ADC-56(5.7887);	8.06156	R	R	Yes
			Guangdong Provincial People's Hospital	29346938	642128		Acinetobacter baumannii(6349,10.6374%);Citrobacter freundii(715,1.1395%);Pseudomonas thermotolerans(592,0.9012%);Azospirillum lipoferum(361,0.4652%);Sphingomonas echinoides(644,0.7959%);			CPM	OXA-23 family(3.6165);ADC-56(7.1678);	10.7843	R	R	Yes
			Guangdong Provincial People's Hospital	29346938	642128		Acinetobacter baumannii(6349,10.6374%);Citrobacter freundii(715,1.1395%);Pseudomonas thermotolerans(592,0.9012%);Azospirillum lipoferum(361,0.4652%);Sphingomonas echinoides(644,0.7959%);			CIP	ND	0	/	R	Unknown
150	2000876916	Balf	Guangdong Provincial People's Hospital	13409751	10728660	80.01	Escherichia coli 1801891,86.4877% Acinetobacter baumannii 38178,42.9766% Shigella dysenteriae 26578,55.6179% Corynebacterium accolens 12303,24.2792% Neisseria subflava 1400,11.0674%	Acinetobacter_baumannii	42.9766	IPM	ADC-30-like(0.7888);OXA-23 family(4.8925);	5.68133	R	R	Yes
			Guangdong Provincial People's Hospital	13409751	10728660		Escherichia coli(1801891,86.4877%);Acinetobacter baumannii(38178,42.9766%);Shigella dysenteriae(26578,55.6179%);Corynebacterium accolens(12303,24.2792%);Neisseria subflava(1400,11.0674%);			CAZ	ADC-30-like(5.6044);OXA-23 family(2.2729);	7.8773	R	R	Yes
			Guangdong Provincial People's Hospital	13409751	10728660		Escherichia coli(1801891,86.4877%);Acinetobacter baumannii(38178,42.9766%);Shigella dysenteriae(26578,55.6179%);Corynebacterium accolens(12303,24.2792%);Neisseria subflava(1400,11.0674%);			CPM	ADC-30-like(3.6138);OXA-23 family(3.6165);	7.23027	R	R	Yes
			Guangdong Provincial People's Hospital	13409751	10728660		Escherichia coli(1801891,86.4877%);Acinetobacter baumannii(38178,42.9766%);Shigella dysenteriae(26578,55.6179%);Corynebacterium accolens(12303,24.2792%);Neisseria subflava(1400,11.0674%);			CIP	ND	0	/	R	Unknown
151	2000951954	Sputum	Guangdong Provincial People's Hospital	18479642	8763450	47.42	Acinetobacter baumannii 1299088,81.2169% Serratia marcescens 1938498,66.5219% Pseudomonas aeruginosa 992227,93.9149% Corynebacterium striatum 53146,58.0391% Klebsiella pneumoniae 1441,1.1664%	Acinetobacter_baumannii	81.2169	IPM	OXA-23(4.9137);ADC-30-like(0.7888);	5.70254	R	R	Yes
			Guangdong Provincial People's Hospital	18479642	8763450		Acinetobacter baumannii(1299088,81.2169%);Serratia marcescens(1938498,66.5219%);Pseudomonas aeruginosa(992227,93.9149%);Corynebacterium striatum(53146,58.0391%);Klebsiella pneumoniae(1441,1.1664%);			CAZ	OXA-23(2.2729);ADC-73(5.5524);	7.8253	R	R	Yes
			Guangdong Provincial People's Hospital	18479642	8763450		Acinetobacter baumannii(1299088,81.2169%);Serratia marcescens(1938498,66.5219%);Pseudomonas aeruginosa(992227,93.9149%);Corynebacterium striatum(53146,58.0391%);Klebsiella pneumoniae(1441,1.1664%);			CPM	OXA-23(3.6236);ADC-73(2.3000);	5.92362	R	R	Yes
			Guangdong Provincial People's Hospital	18479642	8763450		Acinetobacter baumannii(1299088,81.2169%);Serratia marcescens(1938498,66.5219%);Pseudomonas aeruginosa(992227,93.9149%);Corynebacterium striatum(53146,58.0391%);Klebsiella pneumoniae(1441,1.1664%);			CIP	AB_gyrA:242(C->T)(7.9069);AB_parC:251(C->T)(1.9957);	9.9026	R	R	Yes
152	2001357003	Balf	Guangdong Provincial People's Hospital	22720785	8148281	35.86	Acinetobacter baumannii 2357881,81.6393% Pseudomonas aeruginosa 1256479,94.2031% Acidovorax wautersii 3,0.0723% Abiotrophia defectiva 4520,10.2694% Herminiimonas arsenicoxydans 1931,0.4436%	Acinetobacter_baumannii	81.6393	IPM	OXA-23(4.9137);ADC-30-like(0.7888);	5.70254	R	S	No
			Guangdong Provincial People's Hospital	22720785	8148281		Acinetobacter baumannii(2357881,81.6393%);Pseudomonas aeruginosa(1256479,94.2031%);Acidovorax wautersii(3,0.0723%);Abiotrophia defectiva(4520,10.2694%);Herminiimonas arsenicoxydans(1931,0.4436%);			CAZ	OXA-23(2.2729);ADC-73(5.5524);	7.8253	R	R	Yes
			Guangdong Provincial People's Hospital	22720785	8148281		Acinetobacter baumannii(2357881,81.6393%);Pseudomonas aeruginosa(1256479,94.2031%);Acidovorax wautersii(3,0.0723%);Abiotrophia defectiva(4520,10.2694%);Herminiimonas arsenicoxydans(1931,0.4436%);			CPM	OXA-23(3.6236);ADC-73(2.3000);	5.92362	R	R	Yes
			Guangdong Provincial People's Hospital	22720785	8148281		Acinetobacter baumannii(2357881,81.6393%);Pseudomonas aeruginosa(1256479,94.2031%);Acidovorax wautersii(3,0.0723%);Abiotrophia defectiva(4520,10.2694%);Herminiimonas arsenicoxydans(1931,0.4436%);			CIP	AB_gyrA:242(C->T)(7.9069);AB_parC:251(C->T)(1.9957);	9.9026	R	R	Yes
153	2001453255	Sputum	Guangdong Provincial People's Hospital	19014226	12602553	66.28	Acinetobacter baumannii 2278674,81.8084% Enterobacter hormaechei 1317392,75.9325% Lacticaseibacillus rhamnosus 539486,83.8006% Staphylococcus epidermidis 294137,93.5887% Enterococcus faecalis 402643,86.8594%	Acinetobacter_baumannii	81.8084	IPM	OXA-23(4.9137);ADC-30-like(0.7888);	5.70254	R	R	Yes
			Guangdong Provincial People's Hospital	19014226	12602553		Acinetobacter baumannii(2278674,81.8084%);Enterobacter hormaechei(1317392,75.9325%);Lacticaseibacillus rhamnosus(539486,83.8006%);Staphylococcus epidermidis(294137,93.5887%);Enterococcus faecalis(402643,86.8594%);			CAZ	OXA-23(2.2729);ADC-73(5.5524);	7.8253	R	R	Yes
			Guangdong Provincial People's Hospital	19014226	12602553		Acinetobacter baumannii(2278674,81.8084%);Enterobacter hormaechei(1317392,75.9325%);Lacticaseibacillus rhamnosus(539486,83.8006%);Staphylococcus epidermidis(294137,93.5887%);Enterococcus faecalis(402643,86.8594%);			CPM	OXA-23(3.6236);ADC-73(2.3000);	5.92362	R	R	Yes
			Guangdong Provincial People's Hospital	19014226	12602553		Acinetobacter baumannii(2278674,81.8084%);Enterobacter hormaechei(1317392,75.9325%);Lacticaseibacillus rhamnosus(539486,83.8006%);Staphylococcus epidermidis(294137,93.5887%);Enterococcus faecalis(402643,86.8594%);			CIP	AB_gyrA:242(C->T)(7.9069);AB_parC:251(C->T)(1.9957);	9.9026	R	R	Yes
154	2001556095	Balf	Guangdong Provincial People's Hospital	28111470	2035160	7.24	Staphylococcus epidermidis 705404,92.9317% Enterococcus faecalis 261237,86.1186% Granulicatella adiacens 10549,22.4657% Acinetobacter baumannii 3329,5.3408% Klebsiella pneumoniae 401,0.7025%	Acinetobacter_baumannii	5.3408	IPM	OXA-23 family(4.8925);	4.89253	R	R	Yes
			Guangdong Provincial People's Hospital	28111470	2035160		Staphylococcus epidermidis(705404,92.9317%);Enterococcus faecalis(261237,86.1186%);Granulicatella adiacens(10549,22.4657%);Acinetobacter baumannii(3329,5.3408%);Klebsiella pneumoniae(401,0.7025%);			CAZ	OXA-23 family(2.2729);	2.27289	R	R	Yes
			Guangdong Provincial People's Hospital	28111470	2035160		Staphylococcus epidermidis(705404,92.9317%);Enterococcus faecalis(261237,86.1186%);Granulicatella adiacens(10549,22.4657%);Acinetobacter baumannii(3329,5.3408%);Klebsiella pneumoniae(401,0.7025%);			CPM	OXA-23 family(3.6165);	3.61646	R	R	Yes
			Guangdong Provincial People's Hospital	28111470	2035160		Staphylococcus epidermidis(705404,92.9317%);Enterococcus faecalis(261237,86.1186%);Granulicatella adiacens(10549,22.4657%);Acinetobacter baumannii(3329,5.3408%);Klebsiella pneumoniae(401,0.7025%);			CIP	ND	0	/	R	Unknown
155	2001578722	Sputum	Guangdong Provincial People's Hospital	7241959	6745625	93.15	Stenotrophomonas maltophilia 2820089,85.2102% Acinetobacter baumannii 1177256,81.5599% Corynebacterium striatum 12402,21.4158% Xanthomonas translucens 494,0.6884% Pseudomonas monteilii 13,0.0119%	Acinetobacter_baumannii	81.5599	IPM	OXA-23(4.9137);ADC-30-like(0.7888);	5.70254	R	R	Yes
			Guangdong Provincial People's Hospital	7241959	6745625		Stenotrophomonas maltophilia(2820089,85.2102%);Acinetobacter baumannii(1177256,81.5599%);Corynebacterium striatum(12402,21.4158%);Xanthomonas translucens(494,0.6884%);Pseudomonas monteilii(13,0.0119%);			CAZ	OXA-23(2.2729);ADC-73(5.5524);	7.8253	R	R	Yes
			Guangdong Provincial People's Hospital	7241959	6745625		Stenotrophomonas maltophilia(2820089,85.2102%);Acinetobacter baumannii(1177256,81.5599%);Corynebacterium striatum(12402,21.4158%);Xanthomonas translucens(494,0.6884%);Pseudomonas monteilii(13,0.0119%);			CPM	OXA-23(3.6236);ADC-73(2.3000);	5.92362	R	R	Yes
			Guangdong Provincial People's Hospital	7241959	6745625		Stenotrophomonas maltophilia(2820089,85.2102%);Acinetobacter baumannii(1177256,81.5599%);Corynebacterium striatum(12402,21.4158%);Xanthomonas translucens(494,0.6884%);Pseudomonas monteilii(13,0.0119%);			CIP	AB_gyrB:1437(A->C)(4.3159);AB_gyrA:242(C->T)(7.9069);AB_parC:251(C->T)(1.9957);	14.2185	R	R	Yes
156	2001616566	Balf	Guangdong Provincial People's Hospital	15189173	13662551	89.95	Acinetobacter baumannii 2634334,81.5188% Corynebacterium striatum 3778138,92.3779% Staphylococcus aureus 575258,91.3036% Stenotrophomonas maltophilia 348,0.3147% Dermabacter jinjuensis 119,1.1302%	Acinetobacter_baumannii	81.5188	IPM	OXA-23(4.9137);ADC-30-like(0.7888);	5.70254	R	R	Yes
			Guangdong Provincial People's Hospital	15189173	13662551		Acinetobacter baumannii(2634334,81.5188%);Corynebacterium striatum(3778138,92.3779%);Staphylococcus aureus(575258,91.3036%);Stenotrophomonas maltophilia(348,0.3147%);Dermabacter jinjuensis(119,1.1302%);			CAZ	OXA-23(2.2729);ADC-73(5.5524);	7.8253	R	R	Yes
			Guangdong Provincial People's Hospital	15189173	13662551		Acinetobacter baumannii(2634334,81.5188%);Corynebacterium striatum(3778138,92.3779%);Staphylococcus aureus(575258,91.3036%);Stenotrophomonas maltophilia(348,0.3147%);Dermabacter jinjuensis(119,1.1302%);			CPM	OXA-23(3.6236);ADC-73(2.3000);	5.92362	R	R	Yes
			Guangdong Provincial People's Hospital	15189173	13662551		Acinetobacter baumannii(2634334,81.5188%);Corynebacterium striatum(3778138,92.3779%);Staphylococcus aureus(575258,91.3036%);Stenotrophomonas maltophilia(348,0.3147%);Dermabacter jinjuensis(119,1.1302%);			CIP	AB_gyrA:242(C->T)(7.9069);AB_parC:251(C->T)(1.9957);	9.9026	R	R	Yes
157	2001640019	Balf	Guangdong Provincial People's Hospital	9287550	8981423	96.7	Corynebacterium striatum 4273183,93.884% Staphylococcus aureus 1172771,91.753% Acinetobacter baumannii 16710,24.887% Winkia neuii 4612,1.0933% Cutibacterium acnes 4174,0.1795%	Acinetobacter_baumannii	24.887	IPM	OXA-23 family(4.8925);ADC-30-like(0.7888);	5.68133	R	R	Yes
			Guangdong Provincial People's Hospital	9287550	8981423		Corynebacterium striatum(4273183,93.884%);Staphylococcus aureus(1172771,91.753%);Acinetobacter baumannii(16710,24.887%);Winkia neuii(4612,1.0933%);Cutibacterium acnes(4174,0.1795%);			CAZ	OXA-23 family(2.2729);ADC-73(5.5524);	7.8253	R	R	Yes
			Guangdong Provincial People's Hospital	9287550	8981423		Corynebacterium striatum(4273183,93.884%);Staphylococcus aureus(1172771,91.753%);Acinetobacter baumannii(16710,24.887%);Winkia neuii(4612,1.0933%);Cutibacterium acnes(4174,0.1795%);			CPM	OXA-23 family(3.6165);ADC-73(2.3000);	5.91646	R	R	Yes
			Guangdong Provincial People's Hospital	9287550	8981423		Corynebacterium striatum(4273183,93.884%);Staphylococcus aureus(1172771,91.753%);Acinetobacter baumannii(16710,24.887%);Winkia neuii(4612,1.0933%);Cutibacterium acnes(4174,0.1795%);			CIP	AB_gyrA:242(C->T)(7.9069);AB_parC:251(C->T)(1.9957);	9.9026	R	R	Yes
158	2001665221	Balf	Guangdong Provincial People's Hospital	20754153	1334091	6.43	Acinetobacter baumannii 127225,69.626% Cutibacterium acnes 7002,14.0455% Pseudomonas thermotolerans 1679,2.4647% Citrobacter freundii 2278,3.5004% Corynebacterium accolens 679,1.6137%	Acinetobacter_baumannii	69.626	IPM	OXA-23(4.9137);ADC-30-like(0.7888);	5.70254	R	R	Yes
			Guangdong Provincial People's Hospital	20754153	1334091		Acinetobacter baumannii(127225,69.626%);Cutibacterium acnes(7002,14.0455%);Pseudomonas thermotolerans(1679,2.4647%);Citrobacter freundii(2278,3.5004%);Corynebacterium accolens(679,1.6137%);			CAZ	OXA-23(2.2729);ADC-73(5.5524);	7.8253	R	R	Yes
			Guangdong Provincial People's Hospital	20754153	1334091		Acinetobacter baumannii(127225,69.626%);Cutibacterium acnes(7002,14.0455%);Pseudomonas thermotolerans(1679,2.4647%);Citrobacter freundii(2278,3.5004%);Corynebacterium accolens(679,1.6137%);			CPM	OXA-23(3.6236);ADC-73(2.3000);	5.92362	R	R	Yes
			Guangdong Provincial People's Hospital	20754153	1334091		Acinetobacter baumannii(127225,69.626%);Cutibacterium acnes(7002,14.0455%);Pseudomonas thermotolerans(1679,2.4647%);Citrobacter freundii(2278,3.5004%);Corynebacterium accolens(679,1.6137%);			CIP	AB_gyrA:242(C->T)(7.9069);AB_parC:251(C->T)(1.9957);	9.9026	R	R	Yes
159	2001673462	Balf	Guangdong Provincial People's Hospital	28412473	10177281	35.82	Corynebacterium jeikeium 792484,70.8919% Streptococcus oralis 728152,71.6239% Staphylococcus epidermidis 1177333,94.503% Enterococcus faecalis 278026,83.7194% Acinetobacter baumannii 3115,5.3929%	Acinetobacter_baumannii	5.3929	IPM	OXA-23 family(4.8925);	4.89253	R	R	Yes
			Guangdong Provincial People's Hospital	28412473	10177281		Corynebacterium jeikeium(792484,70.8919%);Streptococcus oralis(728152,71.6239%);Staphylococcus epidermidis(1177333,94.503%);Enterococcus faecalis(278026,83.7194%);Acinetobacter baumannii(3115,5.3929%);			CAZ	OXA-23 family(2.2729);	2.27289	R	R	Yes
			Guangdong Provincial People's Hospital	28412473	10177281		Corynebacterium jeikeium(792484,70.8919%);Streptococcus oralis(728152,71.6239%);Staphylococcus epidermidis(1177333,94.503%);Enterococcus faecalis(278026,83.7194%);Acinetobacter baumannii(3115,5.3929%);			CPM	OXA-23 family(3.6165);	3.61646	R	R	Yes
			Guangdong Provincial People's Hospital	28412473	10177281		Corynebacterium jeikeium(792484,70.8919%);Streptococcus oralis(728152,71.6239%);Staphylococcus epidermidis(1177333,94.503%);Enterococcus faecalis(278026,83.7194%);Acinetobacter baumannii(3115,5.3929%);			CIP	ND	0	/	R	Unknown
160	2001837841	Balf	Guangdong Provincial People's Hospital	22257368	17417857	78.26	Stenotrophomonas maltophilia 4800546,48.0154% Acinetobacter baumannii 1392318,80.672% Pseudomonas putida 47194,0.8977% Acidovorax ebreus 45910,1.0863% Cupriavidus metallidurans 7736,0.4432% Acinetobacter baumannii 1392318,80.672%	Acinetobacter_baumannii	80.672	IPM	OXA-23(4.9137);ADC-30-like(0.7888);	5.70254	R	R	Yes
			Guangdong Provincial People's Hospital	22257368	17417857		Stenotrophomonas maltophilia(4800546,48.0154%);Acinetobacter baumannii(1392318,80.672%);Pseudomonas putida(47194,0.8977%);Acidovorax ebreus(45910,1.0863%);Cupriavidus metallidurans(7736,0.4432%);			CAZ	OXA-23(2.2729);ADC-73(5.5524);	7.8253	R	R	Yes
			Guangdong Provincial People's Hospital	22257368	17417857		Stenotrophomonas maltophilia(4800546,48.0154%);Acinetobacter baumannii(1392318,80.672%);Pseudomonas putida(47194,0.8977%);Acidovorax ebreus(45910,1.0863%);Cupriavidus metallidurans(7736,0.4432%);			CPM	OXA-23(3.6236);ADC-73(2.3000);	5.92362	R	R	Yes
			Guangdong Provincial People's Hospital	22257368	17417857		Stenotrophomonas maltophilia(4800546,48.0154%);Acinetobacter baumannii(1392318,80.672%);Pseudomonas putida(47194,0.8977%);Acidovorax ebreus(45910,1.0863%);Cupriavidus metallidurans(7736,0.4432%);			CIP	AB_gyrA:242(C->T)(7.9069);AB_parC:251(C->T)(1.9957);	9.9026	R	R	Yes
161	2001971293	Balf	Guangdong Provincial People's Hospital	38209760	7702028	20.16	Lactiplantibacillus plantarum 1258600,90.6845% Corynebacterium accolens 331611,89.9881% Cutibacterium acnes 270223,93.1938% Acinetobacter baumannii 116922,67.2957% Bifidobacterium longum 81207,64.1268%	Acinetobacter_baumannii	67.2957	IPM	OXA-23 family(4.8925);ADC-30-like(0.7888);	5.68133	R	R	Yes
			Guangdong Provincial People's Hospital	38209760	7702028		Lactiplantibacillus plantarum(1258600,90.6845%);Corynebacterium accolens(331611,89.9881%);Cutibacterium acnes(270223,93.1938%);Acinetobacter baumannii(116922,67.2957%);Bifidobacterium longum(81207,64.1268%);			CAZ	OXA-23 family(2.2729);ADC-73(5.5524);	7.8253	R	R	Yes
			Guangdong Provincial People's Hospital	38209760	7702028		Lactiplantibacillus plantarum(1258600,90.6845%);Corynebacterium accolens(331611,89.9881%);Cutibacterium acnes(270223,93.1938%);Acinetobacter baumannii(116922,67.2957%);Bifidobacterium longum(81207,64.1268%);			CPM	OXA-23 family(3.6165);ADC-73(2.3000);	5.91646	R	R	Yes
			Guangdong Provincial People's Hospital	38209760	7702028		Lactiplantibacillus plantarum(1258600,90.6845%);Corynebacterium accolens(331611,89.9881%);Cutibacterium acnes(270223,93.1938%);Acinetobacter baumannii(116922,67.2957%);Bifidobacterium longum(81207,64.1268%);			CIP	AB_gyrA:242(C->T)(7.9069);AB_parC:251(C->T)(1.9957);	9.9026	R	R	Yes
162	2001993744	Sputum	Guangdong Provincial People's Hospital	7427076	7000903	94.26	Corynebacterium striatum 3592425,83.2722% Acinetobacter baumannii 3453,6.0323% Methylorubrum populi 856,0.8034% Dermabacter vaginalis 587,0.2796% Cutibacterium acnes 337,0.7378%	Acinetobacter_baumannii	6.0323	IPM	OXA-23 family(4.8925);	4.89253	R	R	Yes
			Guangdong Provincial People's Hospital	7427076	7000903		Corynebacterium striatum(3592425,83.2722%);Acinetobacter baumannii(3453,6.0323%);Methylorubrum populi(856,0.8034%);Dermabacter vaginalis(587,0.2796%);Cutibacterium acnes(337,0.7378%);			CAZ	OXA-23 family(2.2729);	2.27289	R	R	Yes
			Guangdong Provincial People's Hospital	7427076	7000903		Corynebacterium striatum(3592425,83.2722%);Acinetobacter baumannii(3453,6.0323%);Methylorubrum populi(856,0.8034%);Dermabacter vaginalis(587,0.2796%);Cutibacterium acnes(337,0.7378%);			CPM	OXA-23 family(3.6165);	3.61646	R	R	Yes
			Guangdong Provincial People's Hospital	7427076	7000903		Corynebacterium striatum(3592425,83.2722%);Acinetobacter baumannii(3453,6.0323%);Methylorubrum populi(856,0.8034%);Dermabacter vaginalis(587,0.2796%);Cutibacterium acnes(337,0.7378%);			CIP	ND	0	/	R	Unknown
163	2002051240	Balf	Guangdong Provincial People's Hospital	22349211	4435784	19.85	Staphylococcus haemolyticus 932142,91.7992% Streptococcus oralis 207861,57.678% Acinetobacter baumannii 257771,76.4856% Enterococcus faecium 293654,91.4544% Elizabethkingia anophelis 175066,76.2797%	Acinetobacter_baumannii	76.4856	IPM	OXA-23(4.9137);ADC-30-like(0.7888);	5.70254	R	R	Yes
			Guangdong Provincial People's Hospital	22349211	4435784		Staphylococcus haemolyticus(932142,91.7992%);Streptococcus oralis(207861,57.678%);Acinetobacter baumannii(257771,76.4856%);Enterococcus faecium(293654,91.4544%);Elizabethkingia anophelis(175066,76.2797%);			CAZ	OXA-23(2.2729);ADC-73(5.5524);	7.8253	R	R	Yes
			Guangdong Provincial People's Hospital	22349211	4435784		Staphylococcus haemolyticus(932142,91.7992%);Streptococcus oralis(207861,57.678%);Acinetobacter baumannii(257771,76.4856%);Enterococcus faecium(293654,91.4544%);Elizabethkingia anophelis(175066,76.2797%);			CPM	OXA-23(3.6236);ADC-73(2.3000);	5.92362	R	R	Yes
			Guangdong Provincial People's Hospital	22349211	4435784		Staphylococcus haemolyticus(932142,91.7992%);Streptococcus oralis(207861,57.678%);Acinetobacter baumannii(257771,76.4856%);Enterococcus faecium(293654,91.4544%);Elizabethkingia anophelis(175066,76.2797%);			CIP	AB_parC:251(C->T)(1.9957);AB_gyrA:242(C->T)(7.9069);	9.9026	R	R	Yes
164	2002071446	Balf	Guangdong Provincial People's Hospital	25373948	1264363	4.98	Acinetobacter baumannii 35656,42.1987% Klebsiella pneumoniae 12258,17.7543% Sphingomonas paucimobilis 10355,13.0898% Cutibacterium acnes 3399,7.242% Staphylococcus epidermidis 694,1.4398%	Acinetobacter_baumannii	42.1987	IPM	OXA-23 family(4.8925);ADC-30-like(0.7888);	5.68133	R	R	Yes
			Guangdong Provincial People's Hospital	25373948	1264363		Acinetobacter baumannii(35656,42.1987%);Klebsiella pneumoniae(12258,17.7543%);Sphingomonas paucimobilis(10355,13.0898%);Cutibacterium acnes(3399,7.242%);Staphylococcus epidermidis(694,1.4398%);			CAZ	OXA-23 family(2.2729);ADC-73(5.5524);	7.8253	R	R	Yes
			Guangdong Provincial People's Hospital	25373948	1264363		Acinetobacter baumannii(35656,42.1987%);Klebsiella pneumoniae(12258,17.7543%);Sphingomonas paucimobilis(10355,13.0898%);Cutibacterium acnes(3399,7.242%);Staphylococcus epidermidis(694,1.4398%);			CPM	OXA-23 family(3.6165);ADC-73(2.3000);	5.91646	R	R	Yes
			Guangdong Provincial People's Hospital	25373948	1264363		Acinetobacter baumannii(35656,42.1987%);Klebsiella pneumoniae(12258,17.7543%);Sphingomonas paucimobilis(10355,13.0898%);Cutibacterium acnes(3399,7.242%);Staphylococcus epidermidis(694,1.4398%);			CIP	AB_gyrB:1437(A->C)(4.3159);	4.31586	R	R	Yes
165	2002125020	Sputum	Guangdong Provincial People's Hospital	13607022	8133496	59.77	Corynebacterium striatum 2772615,85.8667% Achromobacter xylosoxidans 966209,92.2373% Acinetobacter baumannii 225924,75.3858% Enterobacter hormaechei 4712,6.4883% Orrella dioscoreae 1324,0.5341%	Acinetobacter_baumannii	75.3858	IPM	OXA-23(4.9137);ADC-30-like(0.7888);	5.70254	R	R	Yes
			Guangdong Provincial People's Hospital	13607022	8133496		Corynebacterium striatum(2772615,85.8667%);Achromobacter xylosoxidans(966209,92.2373%);Acinetobacter baumannii(225924,75.3858%);Enterobacter hormaechei(4712,6.4883%);Orrella dioscoreae(1324,0.5341%);			CAZ	OXA-23(2.2729);ADC-73(5.5524);	7.8253	R	R	Yes
			Guangdong Provincial People's Hospital	13607022	8133496		Corynebacterium striatum(2772615,85.8667%);Achromobacter xylosoxidans(966209,92.2373%);Acinetobacter baumannii(225924,75.3858%);Enterobacter hormaechei(4712,6.4883%);Orrella dioscoreae(1324,0.5341%);			CPM	OXA-23(3.6236);ADC-73(2.3000);	5.92362	R	R	Yes
			Guangdong Provincial People's Hospital	13607022	8133496		Corynebacterium striatum(2772615,85.8667%);Achromobacter xylosoxidans(966209,92.2373%);Acinetobacter baumannii(225924,75.3858%);Enterobacter hormaechei(4712,6.4883%);Orrella dioscoreae(1324,0.5341%);			CIP	AB_gyrA:242(C->T)(7.9069);AB_parC:251(C->T)(1.9957);	9.9026	R	R	Yes
165	2003012220	Balf	Guangdong Provincial People's Hospital	8358708	8251372	98.72	Acinetobacter baumannii 2446765,86.33% Corynebacterium striatum 892665,84.8426% Achromobacter xylosoxidans 212223,82.8504% Klebsiella pneumoniae 18056,26.5342% Bordetella flabilis 157,0.0838%	Acinetobacter_baumannii	86.33	IPM	OXA-23(4.9137);ADC-30-like(0.7888);	5.70254	R	R	Yes
			Guangdong Provincial People's Hospital	8358708	8251372		Acinetobacter baumannii(2446765,86.33%);Corynebacterium striatum(892665,84.8426%);Achromobacter xylosoxidans(212223,82.8504%);Klebsiella pneumoniae(18056,26.5342%);Bordetella flabilis(157,0.0838%);			CAZ	OXA-23(2.2729);ADC-73(5.5524);	7.8253	R	S	No
			Guangdong Provincial People's Hospital	8358708	8251372		Acinetobacter baumannii(2446765,86.33%);Corynebacterium striatum(892665,84.8426%);Achromobacter xylosoxidans(212223,82.8504%);Klebsiella pneumoniae(18056,26.5342%);Bordetella flabilis(157,0.0838%);			CPM	OXA-23(3.6236);ADC-73(2.3000);	5.92362	R	I	Yes
			Guangdong Provincial People's Hospital	8358708	8251372		Acinetobacter baumannii(2446765,86.33%);Corynebacterium striatum(892665,84.8426%);Achromobacter xylosoxidans(212223,82.8504%);Klebsiella pneumoniae(18056,26.5342%);Bordetella flabilis(157,0.0838%);			CIP	AB_gyrA:242(C->T)(7.9069);AB_parC:251(C->T)(1.9957);	9.9026	R	S	No
166	2002561014	Balf	Guangdong Provincial People's Hospital	13761584	10274712	74.66	Stenotrophomonas maltophilia 3987371,40.1165% Acinetobacter baumannii 356355,77.6796% Xanthomonas sacchari 2509,1.8233% Pseudoxanthomonas suwonensis 1920,1.6069% Lysobacter enzymogenes 524,0.5197%	Acinetobacter_baumannii	77.6796	IPM	OXA-23(4.9137);ADC-30-like(0.7888);	5.70254	R	R	Yes
			Guangdong Provincial People's Hospital	13761584	10274712		Stenotrophomonas maltophilia(3987371,40.1165%);Acinetobacter baumannii(356355,77.6796%);Xanthomonas sacchari(2509,1.8233%);Pseudoxanthomonas suwonensis(1920,1.6069%);Lysobacter enzymogenes(524,0.5197%);			CAZ	OXA-23(2.2729);ADC-73(5.5524);	7.8253	R	R	Yes
			Guangdong Provincial People's Hospital	13761584	10274712		Stenotrophomonas maltophilia(3987371,40.1165%);Acinetobacter baumannii(356355,77.6796%);Xanthomonas sacchari(2509,1.8233%);Pseudoxanthomonas suwonensis(1920,1.6069%);Lysobacter enzymogenes(524,0.5197%);			CPM	OXA-23(3.6236);ADC-73(2.3000);	5.92362	R	R	Yes
			Guangdong Provincial People's Hospital	13761584	10274712		Stenotrophomonas maltophilia(3987371,40.1165%);Acinetobacter baumannii(356355,77.6796%);Xanthomonas sacchari(2509,1.8233%);Pseudoxanthomonas suwonensis(1920,1.6069%);Lysobacter enzymogenes(524,0.5197%);			CIP	AB_gyrA:242(C->T)(7.9069);AB_parC:251(C->T)(1.9957);	9.9026	R	R	Yes
167	2002622366	Sputum	Guangdong Provincial People's Hospital	14304005	2294833	16.04	Corynebacterium striatum 109959,75.0053% Methylorubrum populi 92758,52.8332% Methylobacterium brachiatum 60130,35.6386% Acinetobacter baumannii 9364,14.466% Cutibacterium acnes 15229,27.6704%	Acinetobacter_baumannii	14.466	IPM	ND	0	/	S	Unknown
			Guangdong Provincial People's Hospital	14304005	2294833		Corynebacterium striatum(109959,75.0053%);Methylorubrum populi(92758,52.8332%);Methylobacterium brachiatum(60130,35.6386%);Acinetobacter baumannii(9364,14.466%);Cutibacterium acnes(15229,27.6704%);			CAZ	ND	0	/	S	Unknown
			Guangdong Provincial People's Hospital	14304005	2294833		Corynebacterium striatum(109959,75.0053%);Methylorubrum populi(92758,52.8332%);Methylobacterium brachiatum(60130,35.6386%);Acinetobacter baumannii(9364,14.466%);Cutibacterium acnes(15229,27.6704%);			CPM	ND	0	/	S	Unknown
			Guangdong Provincial People's Hospital	14304005	2294833		Corynebacterium striatum(109959,75.0053%);Methylorubrum populi(92758,52.8332%);Methylobacterium brachiatum(60130,35.6386%);Acinetobacter baumannii(9364,14.466%);Cutibacterium acnes(15229,27.6704%);			CIP	ND	0	/	S	Unknown
168	2002754337	Balf	Guangdong Provincial People's Hospital	25725767	5511236	21.42	Cutibacterium acnes 20876,35.9932% Staphylococcus epidermidis 1147,2.3521% Acinetobacter baumannii 310,0.5845% Pseudomonas aeruginosa 129,0.0917% Corynebacterium kroppenstedtii 145,0.1755%	Acinetobacter_baumannii	0.5845	IPM	OXA-23 family(4.8925);	4.89253	R	R	Yes
			Guangdong Provincial People's Hospital	25725767	5511236		Cutibacterium acnes(20876,35.9932%);Staphylococcus epidermidis(1147,2.3521%);Acinetobacter baumannii(310,0.5845%);Pseudomonas aeruginosa(129,0.0917%);Corynebacterium kroppenstedtii(145,0.1755%);			CAZ	OXA-23 family(2.2729);	2.27289	R	R	Yes
			Guangdong Provincial People's Hospital	25725767	5511236		Cutibacterium acnes(20876,35.9932%);Staphylococcus epidermidis(1147,2.3521%);Acinetobacter baumannii(310,0.5845%);Pseudomonas aeruginosa(129,0.0917%);Corynebacterium kroppenstedtii(145,0.1755%);			CPM	OXA-23 family(3.6165);	3.61646	R	R	Yes
			Guangdong Provincial People's Hospital	25725767	5511236		Cutibacterium acnes(20876,35.9932%);Staphylococcus epidermidis(1147,2.3521%);Acinetobacter baumannii(310,0.5845%);Pseudomonas aeruginosa(129,0.0917%);Corynebacterium kroppenstedtii(145,0.1755%);			CIP	ND	0	/	R	Unknown
169	2002826491	Balf	Guangdong Provincial People's Hospital	16979089	2382040	14.03	Stenotrophomonas maltophilia 23891,13.458% Cutibacterium acnes 11521,21.9038% Methylorubrum extorquens 6187,6.7548% Azospirillum lipoferum 1688,2.0659% Pseudomonas aeruginosa 1629,1.2383% Acinetobacter baumannii 553,0.989%	Acinetobacter_baumannii	0.989	IPM	ND	0	/	S	Unknown
			Guangdong Provincial People's Hospital	16979089	2382040		Stenotrophomonas maltophilia(23891,13.458%);Cutibacterium acnes(11521,21.9038%);Methylorubrum extorquens(6187,6.7548%);Azospirillum lipoferum(1688,2.0659%);Pseudomonas aeruginosa(1629,1.2383%);			CAZ	ND	0	/	S	Unknown
			Guangdong Provincial People's Hospital	16979089	2382040		Stenotrophomonas maltophilia(23891,13.458%);Cutibacterium acnes(11521,21.9038%);Methylorubrum extorquens(6187,6.7548%);Azospirillum lipoferum(1688,2.0659%);Pseudomonas aeruginosa(1629,1.2383%);			CPM	ND	0	/	S	Unknown
			Guangdong Provincial People's Hospital	16979089	2382040		Stenotrophomonas maltophilia(23891,13.458%);Cutibacterium acnes(11521,21.9038%);Methylorubrum extorquens(6187,6.7548%);Azospirillum lipoferum(1688,2.0659%);Pseudomonas aeruginosa(1629,1.2383%);			CIP	ND	0	/	S	Unknown
170	2002834498	Balf	Guangdong Provincial People's Hospital	10557966	7499929	71.04	Acinetobacter baumannii 2856843,81.9096% Cutibacterium acnes 5161,10.6063% Pseudomonas thermotolerans 1623,2.3652% Sphingomonas echinoides 3735,4.3643% Citrobacter freundii 2011,3.0156%	Acinetobacter_baumannii	81.9096	IPM	OXA-23(4.9137);ADC-30-like(0.7888);	5.70254	R	R	Yes
			Guangdong Provincial People's Hospital	10557966	7499929		Acinetobacter baumannii(2856843,81.9096%);Cutibacterium acnes(5161,10.6063%);Pseudomonas thermotolerans(1623,2.3652%);Sphingomonas echinoides(3735,4.3643%);Citrobacter freundii(2011,3.0156%);			CAZ	OXA-23(2.2729);ADC-30(5.9754);	8.24833	R	R	Yes
			Guangdong Provincial People's Hospital	10557966	7499929		Acinetobacter baumannii(2856843,81.9096%);Cutibacterium acnes(5161,10.6063%);Pseudomonas thermotolerans(1623,2.3652%);Sphingomonas echinoides(3735,4.3643%);Citrobacter freundii(2011,3.0156%);			CPM	OXA-23(3.6236);ADC-30(4.9854);	8.60899	R	R	Yes
			Guangdong Provincial People's Hospital	10557966	7499929		Acinetobacter baumannii(2856843,81.9096%);Cutibacterium acnes(5161,10.6063%);Pseudomonas thermotolerans(1623,2.3652%);Sphingomonas echinoides(3735,4.3643%);Citrobacter freundii(2011,3.0156%);			CIP	AB_gyrA:242(C->T)(7.9069);AB_parC:251(C->T)(1.9957);	9.9026	R	R	Yes
171	2003113375	Balf	Guangdong Provincial People's Hospital	17373376	7009942	40.35	Acinetobacter baumannii 1787850,80.9919% Klebsiella pneumoniae 132191,75.0258% Staphylococcus epidermidis 24416,36.9151% Escherichia fergusonii 19329,22.5069% Bacillus paralicheniformis 8516,13.6041%	Acinetobacter_baumannii	80.9919	IPM	OXA-23(4.9137);ADC-30-like(0.7888);	5.70254	R	R	Yes
			Guangdong Provincial People's Hospital	17373376	7009942		Acinetobacter baumannii(1787850,80.9919%);Klebsiella pneumoniae(132191,75.0258%);Staphylococcus epidermidis(24416,36.9151%);Escherichia fergusonii(19329,22.5069%);Bacillus paralicheniformis(8516,13.6041%);			CAZ	OXA-23(2.2729);ADC-73(5.5524);	7.8253	R	R	Yes
			Guangdong Provincial People's Hospital	17373376	7009942		Acinetobacter baumannii(1787850,80.9919%);Klebsiella pneumoniae(132191,75.0258%);Staphylococcus epidermidis(24416,36.9151%);Escherichia fergusonii(19329,22.5069%);Bacillus paralicheniformis(8516,13.6041%);			CPM	OXA-23(3.6236);ADC-73(2.3000);	5.92362	R	R	Yes
			Guangdong Provincial People's Hospital	17373376	7009942		Acinetobacter baumannii(1787850,80.9919%);Klebsiella pneumoniae(132191,75.0258%);Staphylococcus epidermidis(24416,36.9151%);Escherichia fergusonii(19329,22.5069%);Bacillus paralicheniformis(8516,13.6041%);			CIP	AB_gyrA:242(C->T)(7.9069);AB_parC:251(C->T)(1.9957);	9.9026	R	R	Yes
172	2003158123	Balf	Guangdong Provincial People's Hospital	13083744	7031893	53.75	Streptococcus intermedius 1699697,84.6086% Klebsiella aerogenes 778722,86.8431% Acinetobacter baumannii 286944,76.5758% Pseudomonas aeruginosa 35374,23.2204% Enterobacter cloacae 6139,1.1928%	Acinetobacter_baumannii	76.5758	IPM	OXA-23(4.9137);ADC-30-like(0.7888);	5.70254	R	R	Yes
			Guangdong Provincial People's Hospital	13083744	7031893		Streptococcus intermedius(1699697,84.6086%);Klebsiella aerogenes(778722,86.8431%);Acinetobacter baumannii(286944,76.5758%);Pseudomonas aeruginosa(35374,23.2204%);Enterobacter cloacae(6139,1.1928%);			CAZ	OXA-23(2.2729);ADC-73(5.5524);	7.8253	R	R	Yes
			Guangdong Provincial People's Hospital	13083744	7031893		Streptococcus intermedius(1699697,84.6086%);Klebsiella aerogenes(778722,86.8431%);Acinetobacter baumannii(286944,76.5758%);Pseudomonas aeruginosa(35374,23.2204%);Enterobacter cloacae(6139,1.1928%);			CPM	OXA-23(3.6236);ADC-73(2.3000);	5.92362	R	R	Yes
			Guangdong Provincial People's Hospital	13083744	7031893		Streptococcus intermedius(1699697,84.6086%);Klebsiella aerogenes(778722,86.8431%);Acinetobacter baumannii(286944,76.5758%);Pseudomonas aeruginosa(35374,23.2204%);Enterobacter cloacae(6139,1.1928%);			CIP	AB_parC:251(C->T)(1.9957);AB_gyrA:242(C->T)(7.9069);	9.9026	R	R	Yes
173	2003258350	Balf	Guangdong Provincial People's Hospital	24201306	1558793	6.44	Acinetobacter baumannii 55153,52.4643% Sphingomonas paucimobilis 2382,3.1909% Azospirillum lipoferum 911,1.1707% Rubrobacter xylanophilus 1396,2.0062% Actinomyces dentalis 526,0.8294%	Acinetobacter_baumannii	52.4643	IPM	OXA-23(4.9137);ADC-30-like(0.7888);	5.70254	R	R	Yes
			Guangdong Provincial People's Hospital	24201306	1558793		Acinetobacter baumannii(55153,52.4643%);Sphingomonas paucimobilis(2382,3.1909%);Azospirillum lipoferum(911,1.1707%);Rubrobacter xylanophilus(1396,2.0062%);Actinomyces dentalis(526,0.8294%);			CAZ	OXA-23(2.2729);ADC-30-like(5.6044);	7.8773	R	R	Yes
			Guangdong Provincial People's Hospital	24201306	1558793		Acinetobacter baumannii(55153,52.4643%);Sphingomonas paucimobilis(2382,3.1909%);Azospirillum lipoferum(911,1.1707%);Rubrobacter xylanophilus(1396,2.0062%);Actinomyces dentalis(526,0.8294%);			CPM	OXA-23(3.6236);ADC-30-like(3.6138);	7.23743	R	R	Yes
			Guangdong Provincial People's Hospital	24201306	1558793		Acinetobacter baumannii(55153,52.4643%);Sphingomonas paucimobilis(2382,3.1909%);Azospirillum lipoferum(911,1.1707%);Rubrobacter xylanophilus(1396,2.0062%);Actinomyces dentalis(526,0.8294%);			CIP	AB_parC:251(C->T)(1.9957);AB_gyrA:242(C->T)(7.9069);	9.9026	R	R	Yes
174	2003299710	Sputum	Guangdong Provincial People's Hospital	19608914	4841080	24.69	Acinetobacter baumannii 856143,80.1635% Staphylococcus epidermidis 1190223,94.5195% Corynebacterium accolens 23383,35.1304% Enterococcus faecium 13565,19.3399% Streptococcus mitis 1977,5.2023%	Acinetobacter_baumannii	80.1635	IPM	OXA-23(4.9137);ADC-30-like(0.7888);	5.70254	R	R	Yes
			Guangdong Provincial People's Hospital	19608914	4841080		Acinetobacter baumannii(856143,80.1635%);Staphylococcus epidermidis(1190223,94.5195%);Corynebacterium accolens(23383,35.1304%);Enterococcus faecium(13565,19.3399%);Streptococcus mitis(1977,5.2023%);			CAZ	OXA-23(2.2729);ADC-73(5.5524);	7.8253	R	R	Yes
			Guangdong Provincial People's Hospital	19608914	4841080		Acinetobacter baumannii(856143,80.1635%);Staphylococcus epidermidis(1190223,94.5195%);Corynebacterium accolens(23383,35.1304%);Enterococcus faecium(13565,19.3399%);Streptococcus mitis(1977,5.2023%);			CPM	OXA-23(3.6236);ADC-73(2.3000);	5.92362	R	R	Yes
			Guangdong Provincial People's Hospital	19608914	4841080		Acinetobacter baumannii(856143,80.1635%);Staphylococcus epidermidis(1190223,94.5195%);Corynebacterium accolens(23383,35.1304%);Enterococcus faecium(13565,19.3399%);Streptococcus mitis(1977,5.2023%);			CIP	AB_gyrA:242(C->T)(7.9069);AB_parC:251(C->T)(1.9957);	9.9026	R	R	Yes
175	2003327961	Balf	Guangdong Provincial People's Hospital	6134091	5855568	95.46	Corynebacterium striatum 3554514,91.5847% Acinetobacter baumannii 1752,3.192% Dermabacter jinjuensis 120,1.1548% Methylorubrum extorquens 25,0.032% Micrococcus luteus 40,0.0788%	Acinetobacter_baumannii	3.192	IPM	OXA-23 family(4.8925);	4.89253	R	R	Yes
			Guangdong Provincial People's Hospital	6134091	5855568		Corynebacterium striatum(3554514,91.5847%);Acinetobacter baumannii(1752,3.192%);Dermabacter jinjuensis(120,1.1548%);Methylorubrum extorquens(25,0.032%);Micrococcus luteus(40,0.0788%);			CAZ	OXA-23 family(2.2729);	2.27289	R	R	Yes
			Guangdong Provincial People's Hospital	6134091	5855568		Corynebacterium striatum(3554514,91.5847%);Acinetobacter baumannii(1752,3.192%);Dermabacter jinjuensis(120,1.1548%);Methylorubrum extorquens(25,0.032%);Micrococcus luteus(40,0.0788%);			CPM	OXA-23 family(3.6165);	3.61646	R	R	Yes
			Guangdong Provincial People's Hospital	6134091	5855568		Corynebacterium striatum(3554514,91.5847%);Acinetobacter baumannii(1752,3.192%);Dermabacter jinjuensis(120,1.1548%);Methylorubrum extorquens(25,0.032%);Micrococcus luteus(40,0.0788%);			CIP	ND	0	/	R	Unknown
176	2003530074	Balf	Guangdong Provincial People's Hospital	20045991	4598251	22.94	Acinetobacter baumannii 840895,80.5298% Cutibacterium acnes 8111,16.3617% Rubrobacter xylanophilus 572,0.7887% Citrobacter freundii 297,0.4672% Corynebacterium kroppenstedtii 65,0.0669%	Acinetobacter_baumannii	80.5298	IPM	OXA-23(4.9137);ADC-30-like(0.7888);	5.70254	R	R	Yes
			Guangdong Provincial People's Hospital	20045991	4598251		Acinetobacter baumannii(840895,80.5298%);Cutibacterium acnes(8111,16.3617%);Rubrobacter xylanophilus(572,0.7887%);Citrobacter freundii(297,0.4672%);Corynebacterium kroppenstedtii(65,0.0669%);			CAZ	OXA-23(2.2729);ADC-30(5.9754);	8.24833	R	R	Yes
			Guangdong Provincial People's Hospital	20045991	4598251		Acinetobacter baumannii(840895,80.5298%);Cutibacterium acnes(8111,16.3617%);Rubrobacter xylanophilus(572,0.7887%);Citrobacter freundii(297,0.4672%);Corynebacterium kroppenstedtii(65,0.0669%);			CPM	OXA-23(3.6236);ADC-30(4.9854);	8.60899	R	R	Yes
			Guangdong Provincial People's Hospital	20045991	4598251		Acinetobacter baumannii(840895,80.5298%);Cutibacterium acnes(8111,16.3617%);Rubrobacter xylanophilus(572,0.7887%);Citrobacter freundii(297,0.4672%);Corynebacterium kroppenstedtii(65,0.0669%);			CIP	AB_gyrB:1437(A->C)(4.3159);AB_gyrA:242(C->T)(7.9069);AB_parC:251(C->T)(1.9957);	14.2185	R	R	Yes
177	2003754577	Sputum	Guangdong Provincial People's Hospital	23532967	4382156	18.62	Actinomyces dentalis 376263,93.3699% Corynebacterium argentoratense 157538,89.6907% Rothia mucilaginosa 94386,53.7522% Burkholderia multivorans 66321,47.1973% Streptococcus salivarius 25675,45.5563% Acinetobacter baumannii 376,0.7044%	Acinetobacter_baumannii	0.7044	IPM	ND	0	/	S	Unknown
				23532967	4382156		Actinomyces dentalis(376263,93.3699%);Corynebacterium argentoratense(157538,89.6907%);Rothia mucilaginosa(94386,53.7522%);Burkholderia multivorans(66321,47.1973%);Streptococcus salivarius(25675,45.5563%);			CAZ	ND	0	/	S	Unknown
				23532967	4382156		Actinomyces dentalis(376263,93.3699%);Corynebacterium argentoratense(157538,89.6907%);Rothia mucilaginosa(94386,53.7522%);Burkholderia multivorans(66321,47.1973%);Streptococcus salivarius(25675,45.5563%);			CPM	ND	0	/	S	Unknown
				23532967	4382156		Actinomyces dentalis(376263,93.3699%);Corynebacterium argentoratense(157538,89.6907%);Rothia mucilaginosa(94386,53.7522%);Burkholderia multivorans(66321,47.1973%);Streptococcus salivarius(25675,45.5563%);			CIP	ND	0	/	S	Unknown
178	2003842774	Sputum	Guangdong Provincial People's Hospital	14485905	1708043	11.79	Staphylococcus aureus 859429,91.8813% Acinetobacter baumannii 34236,40.4728% Corynebacterium striatum 36273,48.0788% Klebsiella pneumoniae 2383,3.9127% Enterococcus faecium 2604,4.3998%	Acinetobacter_baumannii	40.4728	IPM	OXA-23 family(4.8925);ADC-30-like(0.7888);	5.68133	R	R	Yes
			Guangdong Provincial People's Hospital	14485905	1708043		Staphylococcus aureus(859429,91.8813%);Acinetobacter baumannii(34236,40.4728%);Corynebacterium striatum(36273,48.0788%);Klebsiella pneumoniae(2383,3.9127%);Enterococcus faecium(2604,4.3998%);			CAZ	OXA-23 family(2.2729);ADC-73(5.5524);	7.8253	R	R	Yes
			Guangdong Provincial People's Hospital	14485905	1708043		Staphylococcus aureus(859429,91.8813%);Acinetobacter baumannii(34236,40.4728%);Corynebacterium striatum(36273,48.0788%);Klebsiella pneumoniae(2383,3.9127%);Enterococcus faecium(2604,4.3998%);			CPM	OXA-23 family(3.6165);ADC-73(2.3000);	5.91646	R	R	Yes
			Guangdong Provincial People's Hospital	14485905	1708043		Staphylococcus aureus(859429,91.8813%);Acinetobacter baumannii(34236,40.4728%);Corynebacterium striatum(36273,48.0788%);Klebsiella pneumoniae(2383,3.9127%);Enterococcus faecium(2604,4.3998%);			CIP	AB_gyrA:242(C->T)(7.9069);AB_parC:251(C->T)(1.9957);	9.9026	R	R	Yes
179	2003962107	Balf	Guangdong Provincial People's Hospital	23287437	591161	2.54	Acinetobacter baumannii 41428,46.0048% Streptococcus mitis 2117,6.1359% Stenotrophomonas maltophilia 3847,2.4878% Porphyromonas catoniae 2956,6.7571% Corynebacterium resistens 627,1.253%	Acinetobacter_baumannii	46.0048	IPM	OXA-23 family(4.8925);ADC-30-like(0.7888);	5.68133	R	R	Yes
			Guangdong Provincial People's Hospital	23287437	591161		Acinetobacter baumannii(41428,46.0048%);Streptococcus mitis(2117,6.1359%);Stenotrophomonas maltophilia(3847,2.4878%);Porphyromonas catoniae(2956,6.7571%);Corynebacterium resistens(627,1.253%);			CAZ	OXA-23 family(2.2729);ADC-30-like(5.6044);	7.8773	R	R	Yes
			Guangdong Provincial People's Hospital	23287437	591161		Acinetobacter baumannii(41428,46.0048%);Streptococcus mitis(2117,6.1359%);Stenotrophomonas maltophilia(3847,2.4878%);Porphyromonas catoniae(2956,6.7571%);Corynebacterium resistens(627,1.253%);			CPM	OXA-23 family(3.6165);ADC-30-like(3.6138);	7.23027	R	R	Yes
			Guangdong Provincial People's Hospital	23287437	591161		Acinetobacter baumannii(41428,46.0048%);Streptococcus mitis(2117,6.1359%);Stenotrophomonas maltophilia(3847,2.4878%);Porphyromonas catoniae(2956,6.7571%);Corynebacterium resistens(627,1.253%);			CIP	AB_gyrA:242(C->T)(7.9069);AB_parC:251(C->T)(1.9957);	9.9026	R	R	Yes
180	2004021682	Sputum	Guangdong Provincial People's Hospital	10515399	6462634	61.46	Acinetobacter baumannii 1646097,81.4452% Achromobacter xylosoxidans 941772,89.5606% Bordetella petrii 145,0.9264% Lacticaseibacillus paracasei 506,0.8585% Staphylococcus haemolyticus 97,0.1914%	Acinetobacter_baumannii	81.4452	IPM	OXA-23(4.9137);ADC-30-like(0.7888);	5.70254	R	R	Yes
			Guangdong Provincial People's Hospital	10515399	6462634		Acinetobacter baumannii(1646097,81.4452%);Achromobacter xylosoxidans(941772,89.5606%);Bordetella petrii(145,0.9264%);Lacticaseibacillus paracasei(506,0.8585%);Staphylococcus haemolyticus(97,0.1914%);			CAZ	OXA-23(2.2729);ADC-73(5.5524);	7.8253	R	R	Yes
			Guangdong Provincial People's Hospital	10515399	6462634		Acinetobacter baumannii(1646097,81.4452%);Achromobacter xylosoxidans(941772,89.5606%);Bordetella petrii(145,0.9264%);Lacticaseibacillus paracasei(506,0.8585%);Staphylococcus haemolyticus(97,0.1914%);			CPM	OXA-23(3.6236);ADC-73(2.3000);	5.92362	R	R	Yes
			Guangdong Provincial People's Hospital	10515399	6462634		Acinetobacter baumannii(1646097,81.4452%);Achromobacter xylosoxidans(941772,89.5606%);Bordetella petrii(145,0.9264%);Lacticaseibacillus paracasei(506,0.8585%);Staphylococcus haemolyticus(97,0.1914%);			CIP	AB_gyrA:242(C->T)(7.9069);AB_parC:251(C->T)(1.9957);	9.9026	R	R	Yes
181	2004118495	Balf	Guangdong Provincial People's Hospital	16282750	6661780	40.91	Acinetobacter baumannii 2050880,81.5695% Corynebacterium striatum 428785,88.9529% Actinomyces israelii 958,1.3369% Scardovia inopinata 2048,5.5656% Cutibacterium acnes 1549,2.5744%	Acinetobacter_baumannii	81.5695	IPM	OXA-23(4.9137);ADC-30-like(0.7888);	5.70254	R	R	Yes
			Guangdong Provincial People's Hospital	16282750	6661780		Acinetobacter baumannii(2050880,81.5695%);Corynebacterium striatum(428785,88.9529%);Actinomyces israelii(958,1.3369%);Scardovia inopinata(2048,5.5656%);Cutibacterium acnes(1549,2.5744%);			CAZ	OXA-23(2.2729);ADC-73(5.5524);	7.8253	R	R	Yes
			Guangdong Provincial People's Hospital	16282750	6661780		Acinetobacter baumannii(2050880,81.5695%);Corynebacterium striatum(428785,88.9529%);Actinomyces israelii(958,1.3369%);Scardovia inopinata(2048,5.5656%);Cutibacterium acnes(1549,2.5744%);			CPM	OXA-23(3.6236);ADC-73(2.3000);	5.92362	R	R	Yes
			Guangdong Provincial People's Hospital	16282750	6661780		Acinetobacter baumannii(2050880,81.5695%);Corynebacterium striatum(428785,88.9529%);Actinomyces israelii(958,1.3369%);Scardovia inopinata(2048,5.5656%);Cutibacterium acnes(1549,2.5744%);			CIP	AB_gyrA:242(C->T)(7.9069);AB_parC:251(C->T)(1.9957);	9.9026	R	R	Yes
182	2004126395	Sputum	Guangdong Provincial People's Hospital	18973366	12455465	65.65	Acinetobacter baumannii 1612975,81.8071% Prevotella nanceiensis 598474,85.9887% Streptococcus australis 45704,42.3983% Gemella haemolysans 246252,70.2228% Corynebacterium amycolatum 214595,85.9615%	Acinetobacter_baumannii	81.8071	IPM	OXA-23(4.9137);ADC-30-like(0.7888);	5.70254	R	R	Yes
			Guangdong Provincial People's Hospital	18973366	12455465		Acinetobacter baumannii(1612975,81.8071%);Prevotella nanceiensis(598474,85.9887%);Streptococcus australis(45704,42.3983%);Gemella haemolysans(246252,70.2228%);Corynebacterium amycolatum(214595,85.9615%);			CAZ	OXA-23(2.2729);ADC-73(5.5524);	7.8253	R	R	Yes
			Guangdong Provincial People's Hospital	18973366	12455465		Acinetobacter baumannii(1612975,81.8071%);Prevotella nanceiensis(598474,85.9887%);Streptococcus australis(45704,42.3983%);Gemella haemolysans(246252,70.2228%);Corynebacterium amycolatum(214595,85.9615%);			CPM	OXA-23(3.6236);ADC-73(2.3000);	5.92362	R	R	Yes
			Guangdong Provincial People's Hospital	18973366	12455465		Acinetobacter baumannii(1612975,81.8071%);Prevotella nanceiensis(598474,85.9887%);Streptococcus australis(45704,42.3983%);Gemella haemolysans(246252,70.2228%);Corynebacterium amycolatum(214595,85.9615%);			CIP	AB_gyrA:242(C->T)(7.9069);AB_parC:251(C->T)(1.9957);	9.9026	R	R	Yes
183	2004390862	Balf	Guangdong Provincial People's Hospital	18916317	6512426	34.43	Acinetobacter baumannii 2433363,82.228% Rothia mucilaginosa 18542,17.5686% Streptococcus sanguinis 2887,1.7595% Actinomyces dentalis 6805,9.8523% Granulicatella adiacens 4193,9.7037%	Acinetobacter_baumannii	82.228	IPM	OXA-23(4.9137);ADC-30-like(0.7888);	5.70254	R	R	Yes
			Guangdong Provincial People's Hospital	18916317	6512426		Acinetobacter baumannii(2433363,82.228%);Rothia mucilaginosa(18542,17.5686%);Streptococcus sanguinis(2887,1.7595%);Actinomyces dentalis(6805,9.8523%);Granulicatella adiacens(4193,9.7037%);			CAZ	OXA-23(2.2729);ADC-73(5.5524);	7.8253	R	R	Yes
			Guangdong Provincial People's Hospital	18916317	6512426		Acinetobacter baumannii(2433363,82.228%);Rothia mucilaginosa(18542,17.5686%);Streptococcus sanguinis(2887,1.7595%);Actinomyces dentalis(6805,9.8523%);Granulicatella adiacens(4193,9.7037%);			CPM	OXA-23(3.6236);ADC-73(2.3000);	5.92362	R	R	Yes
			Guangdong Provincial People's Hospital	18916317	6512426		Acinetobacter baumannii(2433363,82.228%);Rothia mucilaginosa(18542,17.5686%);Streptococcus sanguinis(2887,1.7595%);Actinomyces dentalis(6805,9.8523%);Granulicatella adiacens(4193,9.7037%);			CIP	AB_gyrA:242(C->T)(7.9069);AB_parC:251(C->T)(1.9957);	9.9026	R	R	Yes
184	20JS066681	Balf	Guangdong Provincial People's Hospital	14730449	763267	5.18156	Acinetobacter baumannii 1581698,81.4029% Corynebacterium striatum 119453,79.6959% Staphylococcus epidermidis 33301,48.034% Sphingomonas parapaucimobilis 7058,8.9254% Pseudomonas aeruginosa 1196,0.9146%	Acinetobacter_baumannii	81.4029	IPM	OXA-23(4.9137);ADC-30-like(0.7888);	5.70254	R	R	Yes
			Guangdong Provincial People's Hospital	14730449	763267	5.18156				CAZ	OXA-23(2.2729);ADC-73(5.5524);	7.8253	R	R	Yes
			Guangdong Provincial People's Hospital	14730449	763267	5.18156				CPM	OXA-23(3.6236);ADC-73(2.3000);	5.92362	R	R	Yes
			Guangdong Provincial People's Hospital	14730449	763267	5.18156				CIP	AB_gyrB:1437(A->C)(4.3159);AB_gyrA:242(C->T)(7.9069);AB_parC:251(C->T)(1.9957);	14.2185	R	R	Yes
185	20JS072031	Balf	Guangdong Provincial People's Hospital	20596513	56058	0.272172	Acinetobacter baumannii 307054,77.896% Neisseria subflava 14488,55.3578% Staphylococcus aureus 96997,70.9144% Prevotella melaninogenica 49430,45.9157% Streptococcus anginosus 37815,38.5812%	Acinetobacter_baumannii	77.896	IPM	OXA-23(4.9137);ADC-30-like(0.7888);	5.70254	R	R	Yes
			Guangdong Provincial People's Hospital	20596513	56058	0.272172				CAZ	OXA-23(2.2729);ADC-73(5.5524);	7.8253	R	R	Yes
			Guangdong Provincial People's Hospital	20596513	56058	0.272172				CPM	OXA-23(3.6236);ADC-73(2.3000);	5.92362	R	R	Yes
			Guangdong Provincial People's Hospital	20596513	56058	0.272172				CIP	AB_gyrA:242(C->T)(7.9069);AB_parC:251(C->T)(1.9957);	9.9026	R	R	Yes
185	21JS837488	Sputum	Guangdong Provincial People's Hospital	28287470	326581	1.15451	Acinetobacter baumannii 2571513,81.7087% Klebsiella pneumoniae 245844,80.6923% Enterobacter hormaechei 184129,77.5016% Leclercia adecarboxylata 11116,1.3977% Atlantibacter subterranea 2082,0.5475%	Acinetobacter_baumannii	81.7087	IPM	OXA-23(4.9137);ADC-30-like(0.7888);	5.70254	R	R	Yes
			Guangdong Provincial People's Hospital	28287470	326581	1.15451				CAZ	OXA-23(2.2729);ADC-73(5.5524);	7.8253	R	R	Yes
			Guangdong Provincial People's Hospital	28287470	326581	1.15451				CPM	OXA-23(3.6236);ADC-73(2.3000);	5.92362	R	R	Yes
			Guangdong Provincial People's Hospital	28287470	326581	1.15451				CIP	AB_gyrA:242(C->T)(7.9069);AB_parC:251(C->T)(1.9957);	9.9026	R	R	Yes
186	20JS072187	Sputum	Guangdong Provincial People's Hospital	64292832	565018	0.87882	Klebsiella pneumoniae 2711059,83.936% Acinetobacter baumannii 1115287,80.7759% Burkholderia cepacia 27146,15.156% Enterobacter asburiae 2650,0.959% Citrobacter youngae 1221,0.6414%	Acinetobacter_baumannii	80.7759	IPM	OXA-23(4.9137);ADC-30-like(0.7888);	5.70254	R	R	Yes
				64292832	565018	0.87882				CAZ	CTX-M-15-like(4.9224);OXA-23(2.2729);ADC-73(5.5524);	12.7477	R	R	Yes
				64292832	565018	0.87882				CPM	CTX-M-15-like(5.7750);OXA-23(3.6236);ADC-73(2.3000);	11.6987	R	R	Yes
				64292832	565018	0.87882				CIP	AB_gyrA:242(C->T)(7.9069);AB_parC:251(C->T)(1.9957);	9.9026	R	R	Yes
186	20JS072201	Balf	Guangdong Provincial People's Hospital	26268690	655141	2.494	Acinetobacter baumannii 30145,38.518% Burkholderia cepacia 3720,3.283% Klebsiella pneumoniae 49,0.0898% Paraburkholderia fungorum 18,0.0165% Afipia broomeae 25,0.0361%	Acinetobacter_baumannii	38.518	IPM	OXA-23(4.9137);ADC-30-like(0.7888);	5.70254	R	R	Yes
				26268690	655141	2.494				CAZ	OXA-23(2.2729);ADC-73(5.5524);	7.8253	R	R	Yes
				26268690	655141	2.494				CPM	OXA-23(3.6236);ADC-73(2.3000);	5.92362	R	R	Yes
				26268690	655141	2.494				CIP	AB_gyrA:242(C->T)(7.9069);	7.90691	R	R	Yes
186	21JS823808	Balf	Guangdong Provincial People's Hospital	35743231	5836763	16.3297	Acinetobacter baumannii 130686,75.2453% Klebsiella pneumoniae 13514,29.2059% Burkholderia cepacia 79,0.0849% Moraxella osloensis 29,0.1393% Rhodococcus erythropolis 17,0.0146%	Acinetobacter_baumannii	75.2453	IPM	OXA-23(4.9137);ADC-30-like(0.7888);	5.70254	R	R	Yes
			Guangdong Provincial People's Hospital	35743231	5836763	16.3297				CAZ	OXA-23(2.2729);CTX-M-15-like(4.9224);ADC-73(5.5524);	12.7477	R	R	Yes
			Guangdong Provincial People's Hospital	35743231	5836763	16.3297				CPM	OXA-23(3.6236);CTX-M-15-like(5.7750);ADC-73(2.3000);	11.6987	R	R	Yes
			Guangdong Provincial People's Hospital	35743231	5836763	16.3297				CIP	AB_parC:251(C->T)(1.9957);AB_gyrA:242(C->T)(7.9069);	9.9026	R	R	Yes
187	20JS80900	Sputum	Guangdong Provincial People's Hospital	24096992	383502	1.59149	Acinetobacter baumannii 2831576,82.4116% Streptococcus parasanguinis 66490,43.8681% Corynebacterium striatum 335606,89.0312% Porphyromonas endodontalis 151529,43.8242% Prevotella melaninogenica 103736,59.17%	Acinetobacter_baumannii	82.4116	IPM	OXA-23(4.9137);ADC-30-like(0.7888);	5.70254	R	R	Yes
				24096992	392502	1.62884				CAZ	OXA-23(2.2729);ADC-30(5.9754);	8.24833	R	R	Yes
				24096992	392502	1.62884				CPM	OXA-23(3.6236);ADC-30(4.9854);	8.60899	R	R	Yes
				24096992	392502	1.62884				CIP	AB_gyrA:242(C->T)(7.9069);AB_parC:251(C->T)(1.9957);	9.9026	R	R	Yes
188	20JS81627	Sputum	Guangdong Provincial People's Hospital	29365535	163753	0.557637	Streptococcus pseudopneumoniae 3670,13.2312% Acinetobacter baumannii 9218,15.1672% Pseudomonas aeruginosa 5434,3.9591% Cutibacterium acnes 7535,15.281% Ralstonia insidiosa 3204,3.1696%	Acinetobacter_baumannii	15.1672	IPM	OXA-23 family(4.8925);	4.89253	R	R	Yes
			Guangdong Provincial People's Hospital	29365535	163753	0.557637				CAZ	OXA-23 family(2.2729);	2.27289	R	R	Yes
			Guangdong Provincial People's Hospital	29365535	163753	0.557637				CPM	OXA-23 family(3.6165);	3.61646	R	I	Yes
			Guangdong Provincial People's Hospital	29365535	163753	0.557637				CIP	ND	0	/	R	Unknown
189	20JS81651	Balf	Guangdong Provincial People's Hospital	25055944	1219637	4.86766	Acinetobacter baumannii 212022,76.5027% Corynebacterium striatum 35807,46.1659% Streptococcus pneumoniae 111,0.4305% Klebsiella pneumoniae 93,0.1915% Enterobacter cloacae 38,0.222%	Acinetobacter_baumannii	76.5027	IPM	OXA-23(4.9137);ADC-30-like(0.7888);	5.70254	R	/	Unknown
			Guangdong Provincial People's Hospital	25055944	1219637	4.86766				CAZ	OXA-23(2.2729);ADC-30(5.9754);	8.24833	R	R	Yes
			Guangdong Provincial People's Hospital	25055944	1219637	4.86766				CPM	OXA-23(3.6236);ADC-30(4.9854);	8.60899	R	R	Yes
			Guangdong Provincial People's Hospital	25055944	1219637	4.86766				CIP	AB_gyrA:242(C->T)(7.9069);AB_parC:251(C->T)(1.9957);	9.9026	R	R	Yes
190	21JS701528	Balf	Guangdong Provincial People's Hospital	36473926	1058826	2.90297	Acinetobacter baumannii 161882,73.2756% Haemophilus influenzae 16532,34.6731% Streptococcus pneumoniae 1010,4.0015% Moraxella catarrhalis 344,0.9947% Cutibacterium acnes 135,0.2887%	Acinetobacter_baumannii	73.2756	IPM	OXA-23(4.9137);ADC-30-like(0.7888);	5.70254	R	R	Yes
			Guangdong Provincial People's Hospital	36473926	1058826	2.90297				CAZ	OXA-23(2.2729);ADC-73(5.5524);	7.8253	R	R	Yes
			Guangdong Provincial People's Hospital	36473926	1058826	2.90297				CPM	OXA-23(3.6236);ADC-73(2.3000);	5.92362	R	R	Yes
			Guangdong Provincial People's Hospital	36473926	1058826	2.90297				CIP	AB_gyrA:242(C->T)(7.9069);AB_parC:251(C->T)(1.9957);	9.9026	R	R	Yes
191	21JS83639501	Balf	Guangdong Provincial People's Hospital	21361916	772754	3.61744	Acinetobacter baumannii 224008,75.7527% Klebsiella pneumoniae 132674,80.668% Burkholderia ubonensis 1089,1.6167% Achromobacter xylosoxidans 8766,9.9013% Streptococcus oralis 586,2.3921%	Acinetobacter_baumannii	75.7527	IPM	OXA-23(4.9137);ADC-30-like(0.7888);	5.70254	R	R	Yes
			Guangdong Provincial People's Hospital	21361916	772754	3.61744				CAZ	OXA-23(2.2729);ADC-73(5.5524);	7.8253	R	R	Yes
			Guangdong Provincial People's Hospital	21361916	772754	3.61744				CPM	OXA-23(3.6236);ADC-73(2.3000);	5.92362	R	R	Yes
			Guangdong Provincial People's Hospital	21361916	772754	3.61744				CIP	AB_parC:251(C->T)(1.9957);AB_gyrA:242(C->T)(7.9069);	9.9026	R	R	Yes
192	21JS83639601	Balf	Guangdong Provincial People's Hospital	26973443	600991	2.22808	Acinetobacter baumannii 11236,18.1317% Corynebacterium striatum 15907,25.6273% Staphylococcus aureus 3488,6.7688% Pseudomonas aeruginosa 3850,3.0041% Stenotrophomonas maltophilia 3194,2.8215%	Acinetobacter_baumannii	18.1317	IPM	OXA-23 family(4.8925);ADC-56(4.1890);	9.08156	R	R	Yes
			Guangdong Provincial People's Hospital	26973443	600991	2.22808				CAZ	OXA-23 family(2.2729);ADC-56(5.7887);	8.06156	R	R	Yes
			Guangdong Provincial People's Hospital	26973443	600991	2.22808				CPM	OXA-23 family(3.6165);ADC-56(7.1678);	10.7843	R	R	Yes
			Guangdong Provincial People's Hospital	26973443	600991	2.22808				CIP	ND	0	/	R	Unknown
193	21JS836914	Balf	Guangdong Provincial People's Hospital	23518610	344095	1.46308	Acinetobacter baumannii 153769,73.5166% Streptococcus oralis 2119,7.9333% Staphylococcus epidermidis 23015,37.2961% Prevotella salivae 1028,1.6646% Fannyhessea vaginae 1061,3.5836%	Acinetobacter_baumannii	73.5166	IPM	OXA-23(4.9137);ADC-30-like(0.7888);	5.70254	R	R	Yes
			Guangdong Provincial People's Hospital	23518610	344095	1.46308				CAZ	OXA-23(2.2729);ADC-30(5.9754);	8.24833	R	/	Unknown
			Guangdong Provincial People's Hospital	23518610	344095	1.46308				CPM	OXA-23(3.6236);ADC-30(4.9854);	8.60899	R	R	Yes
			Guangdong Provincial People's Hospital	23518610	344095	1.46308				CIP	AB_gyrA:242(C->T)(7.9069);AB_parC:251(C->T)(1.9957);	9.9026	R	R	Yes
193	21JS836930	Balf	Guangdong Provincial People's Hospital	25524900	8887902	34.8205	Acinetobacter baumannii 2837311,82.9389% Chroococcidiopsis thermalis 28323,16.9495% Pseudomonas fluorescens 4122,2.4018% Cutibacterium acnes 18273,32.779% Ralstonia insidiosa 5424,5.4332%	Acinetobacter_baumannii	82.9389	IPM	OXA-23(4.9137);ADC-30-like(0.7888);	5.70254	R	R	Yes
			Guangdong Provincial People's Hospital	25524900	8887902	34.8205				CAZ	OXA-23(2.2729);ADC-30(5.9754);	8.24833	R	/	Unknown
			Guangdong Provincial People's Hospital	25524900	8887902	34.8205				CPM	OXA-23(3.6236);ADC-30(4.9854);	8.60899	R	R	Yes
			Guangdong Provincial People's Hospital	25524900	8887902	34.8205				CIP	AB_gyrA:242(C->T)(7.9069);AB_parC:251(C->T)(1.9957);	9.9026	R	R	Yes
194	21JS837426	Sputum	Guangdong Provincial People's Hospital	24056781	474514	1.97248	Acinetobacter baumannii 1129201,81.1314% Cutibacterium acnes 6937,14.21% Pseudomonas stutzeri 2525,2.6914% Micrococcus luteus 3530,5.5453% Citrobacter freundii 1764,2.6745%	Acinetobacter_baumannii	81.1314	IPM	OXA-23(4.9137);ADC-30-like(0.7888);	5.70254	R	R	Yes
			Guangdong Provincial People's Hospital	24056781	474514	1.97248				CAZ	OXA-23(2.2729);ADC-73(5.5524);	7.8253	R	R	Yes
			Guangdong Provincial People's Hospital	24056781	474514	1.97248				CPM	OXA-23(3.6236);ADC-73(2.3000);	5.92362	R	R	Yes
			Guangdong Provincial People's Hospital	24056781	474514	1.97248				CIP	AB_gyrA:242(C->T)(7.9069);AB_parC:251(C->T)(1.9957);	9.9026	R	R	Yes
195	21JS940335	Balf	Guangdong Provincial People's Hospital	21484577	1195687	5.56533	Acinetobacter baumannii 24668,33.5756% Enterobacter cloacae 90,0.1162% Cutibacterium acnes 24,0.0488% Staphylococcus epidermidis 7,0.0141% Micrococcus luteus 13,0.0278%	Acinetobacter_baumannii	33.5756	IPM	OXA-23 family(4.8925);ADC-56(4.1890);	9.08156	R	R	Yes
			Guangdong Provincial People's Hospital	21484577	1195687	5.56533				CAZ	OXA-23 family(2.2729);ADC-56(5.7887);	8.06156	R	/	Unknown
			Guangdong Provincial People's Hospital	21484577	1195687	5.56533				CPM	OXA-23 family(3.6165);ADC-56(7.1678);	10.7843	R	R	Yes
			Guangdong Provincial People's Hospital	21484577	1195687	5.56533				CIP	AB_gyrA:242(C->T)(7.9069);AB_parC:251(C->T)(1.9957);	9.9026	R	R	Yes
196	21JS943323	Balf	Guangdong Provincial People's Hospital	25296546	406928	1.60863	Acinetobacter baumannii 98969,66.9967% Enterococcus faecium 498,0.8652% Stenotrophomonas maltophilia 132,0.0888% Cutibacterium acnes 57,0.1328% Haematobacter massiliensis 56,0.0697%	Acinetobacter_baumannii	66.9967	IPM	OXA-23 family(4.8925);ADC-30-like(0.7888);	5.68133	R	R	Yes
			Guangdong Provincial People's Hospital	25296546	406928	1.60863				CAZ	OXA-23 family(2.2729);ADC-217(5.7153);	7.98821	R	/	Unknown
			Guangdong Provincial People's Hospital	25296546	406928	1.60863				CPM	OXA-23 family(3.6165);ADC-217(3.5859);	7.20233	R	R	Yes
			Guangdong Provincial People's Hospital	25296546	406928	1.60863				CIP	AB_gyrA:242(C->T)(7.9069);AB_parC:251(C->T)(1.9957);	9.9026	R	R	Yes
196	MAX84112	Balf	Guangdong Provincial People's Hospital	31974875	404060	1.26368	Klebsiella pneumoniae 24469,33.4544% Elizabethkingia miricola 34136,37.6871% Stenotrophomonas maltophilia 13961,8.8499% Xanthomonas campestris 1781,2.1238% Cutibacterium acnes 1076,2.3522% Acinetobacter baumannii 103,0.114%	Acinetobacter_baumannii	0.114	IPM	ND	0	/	R	Unknown
				31974875	404060	1.26368				CAZ	ND	0	/	/	Unknown
				31974875	404060	1.26368				CPM	ND	0	/	R	Unknown
				31974875	404060	1.26368				CIP	ND	0	/	R	Unknown
197	21JS943329	Sputum	Guangdong Provincial People's Hospital	33719442	425452	1.26174	Acinetobacter baumannii 2238202,82.175% Prevotella veroralis 2830,4.9067% Moraxella osloensis 323,0.3067% Ralstonia insidiosa 71,0.0734% Pseudomonas aeruginosa 45,0.0343%	Acinetobacter_baumannii	82.175	IPM	OXA-23(4.9137);ADC-30-like(0.7888);	5.70254	R	R	Yes
			Guangdong Provincial People's Hospital	33719442	425452	1.26174				CAZ	OXA-23(2.2729);ADC-30(5.9754);	8.24833	R	/	Unknown
			Guangdong Provincial People's Hospital	33719442	425452	1.26174				CPM	OXA-23(3.6236);ADC-30(4.9854);	8.60899	R	R	Yes
			Guangdong Provincial People's Hospital	33719442	425452	1.26174				CIP	AB_gyrA:242(C->T)(7.9069);AB_parC:251(C->T)(1.9957);	9.9026	R	R	Yes
198	21JS943341	Balf	Guangdong Provincial People's Hospital	31682347	764769	2.41386	Acinetobacter baumannii 9882,16.3301% Klebsiella michiganensis 1132,1.665% Burkholderia multivorans 952,1.1009% Pseudomonas aeruginosa 117,0.0917% Cutibacterium acnes 59,0.1307%	Acinetobacter_baumannii	16.3301	IPM	OXA-23 family(4.8925);	4.89253	R	R	Yes
			Guangdong Provincial People's Hospital	31682347	764769	2.41386				CAZ	OXA-23 family(2.2729);	2.27289	R	/	Unknown
			Guangdong Provincial People's Hospital	31682347	764769	2.41386				CPM	OXA-23 family(3.6165);	3.61646	R	I	Yes
			Guangdong Provincial People's Hospital	31682347	764769	2.41386				CIP	AB_gyrA:242(C->T)(7.9069);	7.90691	R	R	Yes
199	MAX63956	Sputum	Guangdong Provincial People's Hospital	28808364	957361	3.32321	Acinetobacter baumannii 3275460,82.9961% Elizabethkingia anophelis 115158,70.3729% Chlamydia psittaci 2568,13.1843% Cloacibacterium normanense 1706,1.4413% Janthinobacterium agaricidamnosum 1270,1.023%	Acinetobacter_baumannii	82.9961	IPM	OXA-23(4.9137);ADC-30-like(0.7888);	5.70254	R	R	Yes
			Guangdong Provincial People's Hospital	28808364	957361	3.32321				CAZ	OXA-23(2.2729);ADC-30(5.9754);	8.24833	R	R	Yes
			Guangdong Provincial People's Hospital	28808364	957361	3.32321				CPM	OXA-23(3.6236);ADC-30(4.9854);	8.60899	R	R	Yes
			Guangdong Provincial People's Hospital	28808364	957361	3.32321				CIP	AB_gyrA:242(C->T)(7.9069);AB_parC:251(C->T)(1.9957);	9.9026	R	R	Yes
200	MAX67664	Balf	Guangdong Provincial People's Hospital	34371486	473695	1.37816	Acinetobacter baumannii 1520090,81.7823% Ureaplasma urealyticum 101989,88.7023% Staphylococcus epidermidis 51037,62.3098% Corynebacterium striatum 20295,31.3829% Prevotella melaninogenica 6735,9.9151%	Acinetobacter_baumannii	81.7823	IPM	OXA-23(4.9137);ADC-30-like(0.7888);	5.70254	R	R	Yes
			Guangdong Provincial People's Hospital	34371486	473695	1.37816				CAZ	OXA-23(2.2729);ADC-73(5.5524);	7.8253	R	R	Yes
			Guangdong Provincial People's Hospital	34371486	473695	1.37816				CPM	OXA-23(3.6236);ADC-73(2.3000);	5.92362	R	R	Yes
			Guangdong Provincial People's Hospital	34371486	473695	1.37816				CIP	AB_gyrA:242(C->T)(7.9069);AB_parC:251(C->T)(1.9957);	9.9026	R	R	Yes
201	MAX70213	Sputum	Guangdong Provincial People's Hospital	39532424	9353783	23.661	Klebsiella pneumoniae 3454180,86.1587% Acinetobacter baumannii 636346,80.4132% Prevotella denticola 13043,22.0523% Peptostreptococcus stomatis 22488,40.5137% Parvimonas micra 20702,37.5074%	Acinetobacter_baumannii	80.4132	IPM	OXA-23(4.9137);ADC-30-like(0.7888);	5.70254	R	R	Yes
				39532424	9353783	23.661				CAZ	OXA-23(2.2729);ADC-73(5.5524);	7.8253	R	R	Yes
				39532424	9353783	23.661				CPM	OXA-23(3.6236);ADC-73(2.3000);	5.92362	R	R	Yes
				39532424	9353783	23.661				CIP	AB_gyrA:242(C->T)(7.9069);AB_parC:251(C->T)(1.9957);	9.9026	R	R	Yes
202	MAX70214	Sputum	Guangdong Provincial People's Hospital	23356234	565338	2.4205	Acinetobacter baumannii 229549,74.7225% Peptostreptococcus anaerobius 196409,79.3723% Actinomyces israelii 2149,3.0954% Corynebacterium amycolatum 4677,11.0274% Tannerella forsythia 7945,10.9701%	Acinetobacter_baumannii	74.7225	IPM	OXA-23(4.9137);ADC-30-like(0.7888);	5.70254	R	R	Yes
			Guangdong Provincial People's Hospital	23356234	565338	2.4205				CAZ	OXA-23(2.2729);ADC-73(5.5524);	7.8253	R	R	Yes
			Guangdong Provincial People's Hospital	23356234	565338	2.4205				CPM	OXA-23(3.6236);ADC-73(2.3000);	5.92362	R	R	Yes
			Guangdong Provincial People's Hospital	23356234	565338	2.4205				CIP	AB_gyrA:242(C->T)(7.9069);AB_parC:251(C->T)(1.9957);	9.9026	R	R	Yes
203	MAX72571	Balf	Guangdong Provincial People's Hospital	52946212	640209	1.20917	Klebsiella pneumoniae 742920,82.9148% Acinetobacter baumannii 566649,78.0334% Citrobacter koseri 3244,0.9354% Hafnia alvei 6,0.0201% Enterobacter cloacae 2156,0.7372%	Acinetobacter_baumannii	78.0334	IPM	OXA-23(4.9137);	4.91374	R	R	Yes
			Guangdong Provincial People's Hospital	52946212	640209	1.20917				CAZ	ADC-176-like(3.9035);OXA-23(2.2729);	6.17635	R	R	Yes
			Guangdong Provincial People's Hospital	52946212	640209	1.20917				CPM	ADC-176-like(1.2660);OXA-23(3.6236);	4.88967	R	R	Yes
			Guangdong Provincial People's Hospital	52946212	640209	1.20917				CIP	AB_gyrA:242(C->T)(7.9069);AB_parC:251(C->T)(1.9957);	9.9026	R	R	Yes
204	MAX81190	Balf	Guangdong Provincial People's Hospital	32577962	924309	2.83722	Acinetobacter baumannii 32244,40.242% Streptococcus pneumoniae 6838,10.5993% Prevotella nanceiensis 30884,40.4478% Stenotrophomonas maltophilia 22454,8.3305% Enterobacter hormaechei 9362,10.7999%	Acinetobacter_baumannii	40.242	IPM	OXA-23 family(4.8925);ADC-30-like(0.7888);	5.68133	R	R	Yes
			Guangdong Provincial People's Hospital	32577962	924309	2.83722				CAZ	CTX-M-15(4.9224);OXA-23 family(2.2729);ADC-30-like(5.6044);	12.7997	R	/	Unknown
			Guangdong Provincial People's Hospital	32577962	924309	2.83722				CPM	CTX-M-15(5.7750);OXA-23 family(3.6165);ADC-30-like(3.6138);	13.0053	R	R	Yes
			Guangdong Provincial People's Hospital	32577962	924309	2.83722				CIP	ND	0	/	R	Unknown
205	MAX81927	Balf	Guangdong Provincial People's Hospital	379237535	55464	0.0146251	Acinetobacter baumannii 686093,81.2313% Ralstonia insidiosa 96360,42.741% Cutibacterium acnes 115156,88.572% Corynebacterium pseudogenitalium 7992,32.064% Enterococcus faecalis 82486,67.4928%	Acinetobacter_baumannii	81.2313	IPM	OXA-23(4.9137);ADC-30-like(0.7888);	5.70254	R	R	Yes
			Guangdong Provincial People's Hospital	379237535	55464	0.0146251				CAZ	OXA-23(2.2729);ADC-30(5.9754);	8.24833	R	R	Yes
			Guangdong Provincial People's Hospital	379237535	55464	0.0146251				CPM	OXA-23(3.6236);ADC-30(4.9854);	8.60899	R	R	Yes
			Guangdong Provincial People's Hospital	379237535	55464	0.0146251				CIP	AB_gyrA:242(C->T)(7.9069);AB_parC:251(C->T)(1.9957);	9.9026	R	R	Yes
206	MAX91366	Balf	Guangdong Provincial People's Hospital	28385960	26313784	92.7	Acinetobacter baumannii 147770,71.1579% Streptococcus pneumoniae 68496,78.1336% Haemophilus influenzae 24979,39.3746% Stenotrophomonas maltophilia 19623,15.7587% Burkholderia ubonensis 545,0.821%	Acinetobacter_baumannii	71.1579	IPM	OXA-23(4.9137);ADC-30-like(0.7888);	5.70254	R	R	Yes
			Guangdong Provincial People's Hospital	28385960	26313784	92.7				CAZ	OXA-23(2.2729);ADC-73(5.5524);	7.8253	R	/	Unknown
			Guangdong Provincial People's Hospital	28385960	26313784	92.7				CPM	OXA-23(3.6236);ADC-73(2.3000);	5.92362	R	R	Yes
			Guangdong Provincial People's Hospital	28385960	26313784	92.7				CIP	AB_parC:251(C->T)(1.9957);AB_gyrA:242(C->T)(7.9069);	9.9026	R	S	No
207	MBX56938	Balf	Guangdong Provincial People's Hospital	26846554	10910324	40.6396	Acinetobacter baumannii 135460,71.4923% Corynebacterium striatum 168601,83.563% Prevotella nanceiensis 4644,8.2649% Enterococcus faecalis 2696,4.5316% Haemophilus parainfluenzae 2398,2.4171%	Acinetobacter_baumannii	71.4923	IPM	OXA-23(4.9137);ADC-30-like(0.7888);	5.70254	R	R	Yes
			Guangdong Provincial People's Hospital	26846554	10910324	40.6396				CAZ	OXA-23(2.2729);ADC-73(5.5524);	7.8253	R	R	Yes
			Guangdong Provincial People's Hospital	26846554	10910324	40.6396				CPM	OXA-23(3.6236);ADC-73(2.3000);	5.92362	R	R	Yes
			Guangdong Provincial People's Hospital	26846554	10910324	40.6396				CIP	AB_gyrA:242(C->T)(7.9069);AB_parC:251(C->T)(1.9957);	9.9026	R	R	Yes
208	MBX57892	Sputum	Guangdong Provincial People's Hospital	30593656	14031932	45.8655	Acinetobacter baumannii 804923,80.6375% Corynebacterium striatum 15310,25.2393% Enterococcus faecium 3226,5.2864% Staphylococcus haemolyticus 1198,2.4537% Cutibacterium acnes 133,0.3067%	Acinetobacter_baumannii	80.6375	IPM	OXA-23(4.9137);ADC-30-like(0.7888);	5.70254	R	R	Yes
			Guangdong Provincial People's Hospital	30593656	14031932	45.8655				CAZ	OXA-23(2.2729);ADC-73(5.5524);	7.8253	R	R	Yes
			Guangdong Provincial People's Hospital	30593656	14031932	45.8655				CPM	OXA-23(3.6236);ADC-73(2.3000);	5.92362	R	R	Yes
			Guangdong Provincial People's Hospital	30593656	14031932	45.8655				CIP	AB_gyrA:242(C->T)(7.9069);AB_parC:251(C->T)(1.9957);	9.9026	R	R	Yes
209	MBX58106	Sputum	Guangdong Provincial People's Hospital	298103753	5873846	1.9704	Acinetobacter baumannii 84277,64.1073% Pseudomonas aeruginosa 23238,16.5317% Stenotrophomonas maltophilia 15448,4.1267% Klebsiella pneumoniae 2313,4.0912% Cutibacterium acnes 2864,6.1943%	Acinetobacter_baumannii	64.1073	IPM	OXA-23(4.9137);ADC-30-like(0.7888);	5.70254	R	R	Yes
			Guangdong Provincial People's Hospital	298103753	5873846	1.9704				CAZ	OXA-23(2.2729);ADC-30(5.9754);	8.24833	R	R	Yes
			Guangdong Provincial People's Hospital	298103753	5873846	1.9704				CPM	OXA-23(3.6236);ADC-30(4.9854);	8.60899	R	R	Yes
			Guangdong Provincial People's Hospital	298103753	5873846	1.9704				CIP	AB_gyrB:1437(A->C)(4.3159);AB_gyrA:242(C->T)(7.9069);AB_parC:251(C->T)(1.9957);	14.2185	R	R	Yes
210	MBX65120	Sputum	Guangdong Provincial People's Hospital	74172947	16402276	22.1136	Acinetobacter baumannii 2388027,82.5276% Staphylococcus epidermidis 436530,94.8416% Corynebacterium accolens 70517,68.7832% Enterobacter kobei 23989,28.0304% Klebsiella pneumoniae 14672,22.3533%	Acinetobacter_baumannii	82.5276	IPM	OXA-23(4.9137);ADC-30-like(0.7888);	5.70254	R	R	Yes
			Guangdong Provincial People's Hospital	74172947	16402276	22.1136				CAZ	OXA-23(2.2729);ADC-30(5.9754);	8.24833	R	R	Yes
			Guangdong Provincial People's Hospital	74172947	16402276	22.1136				CPM	OXA-23(3.6236);ADC-30(4.9854);	8.60899	R	R	Yes
			Guangdong Provincial People's Hospital	74172947	16402276	22.1136				CIP	AB_gyrA:242(C->T)(7.9069);AB_parC:251(C->T)(1.9957);	9.9026	R	R	Yes
211	MBX67036	CSF	Guangdong Provincial People's Hospital	58248475	13659777	23.4509	Acinetobacter baumannii 15649,23.5685% Prevotella melaninogenica 16,0.0253% Cutibacterium acnes 20,0.043% Streptococcus pneumoniae 2,0.0086% Ralstonia insidiosa 7,0.007%	Acinetobacter_baumannii	23.5685	IPM	OXA-23 family(4.8925);ADC-30-like(0.7888);	5.68133	R	R	Yes
			Guangdong Provincial People's Hospital	58248475	13659777	23.4509				CAZ	OXA-23 family(2.2729);ADC-30-like(5.6044);	7.8773	R	R	Yes
			Guangdong Provincial People's Hospital	58248475	13659777	23.4509				CPM	OXA-23 family(3.6165);ADC-30-like(3.6138);	7.23027	R	R	Yes
			Guangdong Provincial People's Hospital	58248475	13659777	23.4509				CIP	ND	0	/	R	Unknown
212	MBX70356	CSF	Guangdong Provincial People's Hospital	510238597	4293623	0.841493	Acinetobacter baumannii 308707,77.6483% Providencia alcalifaciens 19,0.0276% Ralstonia insidiosa 232,0.2376% Thermus scotoductus 52,0.2165% Pseudomonas aeruginosa 92,0.0662%	Acinetobacter_baumannii	77.6483	IPM	OXA-23(4.9137);ADC-30-like(0.7888);	5.70254	R	R	Yes
			Guangdong Provincial People's Hospital	510238597	4293623	0.841493				CAZ	OXA-23(2.2729);ADC-73(5.5524);	7.8253	R	/	Unknown
			Guangdong Provincial People's Hospital	510238597	4293623	0.841493				CPM	OXA-23(3.6236);ADC-73(2.3000);	5.92362	R	/	Unknown
			Guangdong Provincial People's Hospital	510238597	4293623	0.841493				CIP	AB_parC:251(C->T)(1.9957);AB_gyrA:242(C->T)(7.9069);	9.9026	R	R	Yes
213	MBX76491	Sputum	Guangdong Provincial People's Hospital	30545422	14079472	46.0936	Acinetobacter baumannii 1039998,79.9423% Burkholderia multivorans 134317,62.4653% Pseudomonas aeruginosa 64803,38.5873% Ralstonia pickettii 11981,8.1759% Sphingomonas parapaucimobilis 1785,2.9385%	Acinetobacter_baumannii	79.9423	IPM	OXA-23(4.9137);ADC-30-like(0.7888);	5.70254	R	R	Yes
			Guangdong Provincial People's Hospital	30545422	14079472	46.0936				CAZ	OXA-23(2.2729);ADC-30(5.9754);	8.24833	R	R	Yes
			Guangdong Provincial People's Hospital	30545422	14079472	46.0936				CPM	OXA-23(3.6236);ADC-30(4.9854);	8.60899	R	I	Yes
			Guangdong Provincial People's Hospital	30545422	14079472	46.0936				CIP	AB_gyrA:242(C->T)(7.9069);AB_parC:251(C->T)(1.9957);	9.9026	R	R	Yes
214	MBX76536	Sputum	Guangdong Provincial People's Hospital	39076221	34307082	87.7953	Serratia marcescens 2233524,79.8765% Acinetobacter baumannii 342227,78.4854% Corynebacterium striatum 93158,74.8512% Streptococcus infantis 4852,11.6571% Abiotrophia defectiva 14776,26.7031%	Acinetobacter_baumannii	78.4854	IPM	ADC-30-like(0.7888);OXA-23(4.9137);	5.70254	R	R	Yes
			Guangdong Provincial People's Hospital	39076221	34307082	87.7953				CAZ	ADC-30(5.9754);OXA-23(2.2729);	8.24833	R	R	Yes
			Guangdong Provincial People's Hospital	39076221	34307082	87.7953				CPM	ADC-30(4.9854);OXA-23(3.6236);	8.60899	R	R	Yes
			Guangdong Provincial People's Hospital	39076221	34307082	87.7953				CIP	AB_gyrA:242(C->T)(7.9069);AB_parC:251(C->T)(1.9957);	9.9026	R	R	Yes
215	MBX77990	Sputum	Guangdong Provincial People's Hospital	44799186	2312685	5.16234	Acinetobacter baumannii 2976214,82.319% Stenotrophomonas maltophilia 3770503,78.7881% Burkholderia multivorans 85655,57.8519% Ralstonia pickettii 67155,17.8548% Elizabethkingia anophelis 27047,33.5658%	Acinetobacter_baumannii	82.319	IPM	OXA-23(4.9137);ADC-30-like(0.7888);	5.70254	R	R	Yes
			Guangdong Provincial People's Hospital	44799186	2312685	5.16234				CAZ	OXA-23(2.2729);ADC-73(5.5524);	7.8253	R	R	Yes
			Guangdong Provincial People's Hospital	44799186	2312685	5.16234				CPM	OXA-23(3.6236);ADC-73(2.3000);	5.92362	R	I	Yes
			Guangdong Provincial People's Hospital	44799186	2312685	5.16234				CIP	AB_gyrB:1437(A->C)(4.3159);AB_gyrA:242(C->T)(7.9069);AB_parC:251(C->T)(1.9957);	14.2185	R	R	Yes
216	MBX78333	Sputum	Guangdong Provincial People's Hospital	33165075	6003979	18.1033	Acinetobacter baumannii 2368353,81.1191% Paracoccus sanguinis 1722,2.5675% Moraxella osloensis 610,0.7695% Roseomonas mucosa 209,0.2769% Corynebacterium striatum 148,0.2987%	Acinetobacter_baumannii	81.1191	IPM	OXA-23(4.9137);ADC-30-like(0.7888);	5.70254	R	R	Yes
			Guangdong Provincial People's Hospital	33165075	6003979	18.1033				CAZ	OXA-23(2.2729);ADC-73(5.5524);	7.8253	R	R	Yes
			Guangdong Provincial People's Hospital	33165075	6003979	18.1033				CPM	OXA-23(3.6236);ADC-73(2.3000);	5.92362	R	R	Yes
			Guangdong Provincial People's Hospital	33165075	6003979	18.1033				CIP	AB_gyrA:242(C->T)(7.9069);AB_parC:251(C->T)(1.9957);	9.9026	R	R	Yes
217	MBX85815	Sputum	Guangdong Provincial People's Hospital	31555153	4623687	14.6527	Acinetobacter baumannii 3344194,81.7939% Stenotrophomonas maltophilia 706247,73.1686% Ralstonia pickettii 448426,38.7674% Cupriavidus pauculus 402,0.3548% Burkholderia cepacia 83,0.0583%	Acinetobacter_baumannii	81.7939	IPM	OXA-23(4.9137);ADC-30-like(0.7888);	5.70254	R	R	Yes
			Guangdong Provincial People's Hospital	31555153	4623687	14.6527				CAZ	OXA-23(2.2729);ADC-73(5.5524);	7.8253	R	R	Yes
			Guangdong Provincial People's Hospital	31555153	4623687	14.6527				CPM	OXA-23(3.6236);ADC-73(2.3000);	5.92362	R	R	Yes
			Guangdong Provincial People's Hospital	31555153	4623687	14.6527				CIP	AB_gyrA:242(C->T)(7.9069);AB_parC:251(C->T)(1.9957);	9.9026	R	R	Yes
218	MBX87070	Sputum	Guangdong Provincial People's Hospital	74841513	16389442	21.8989	Acinetobacter baumannii 2439975,81.8521% Stenotrophomonas maltophilia 466534,36.527% Staphylococcus epidermidis 442750,94.8359% Klebsiella pneumoniae 43507,49.3175% Corynebacterium accolens 9476,19.4208%	Acinetobacter_baumannii	81.8521	IPM	OXA-23(4.9137);ADC-30-like(0.7888);	5.70254	R	R	Yes
			Guangdong Provincial People's Hospital	74841513	16389442	21.8989				CAZ	OXA-23(2.2729);ADC-73(5.5524);	7.8253	R	R	Yes
			Guangdong Provincial People's Hospital	74841513	16389442	21.8989				CPM	OXA-23(3.6236);ADC-73(2.3000);	5.92362	R	R	Yes
			Guangdong Provincial People's Hospital	74841513	16389442	21.8989				CIP	AB_gyrA:242(C->T)(7.9069);AB_parC:251(C->T)(1.9957);	9.9026	R	R	Yes
219	MBX89137	Sputum	Guangdong Provincial People's Hospital	57145570	893922	1.56429	Streptococcus oralis 446845,68.7146% Acinetobacter baumannii 679971,80.5039% Klebsiella quasipneumoniae 434256,86.3059% Corynebacterium matruchotii 35642,45.1496% Granulicatella adiacens 55104,39.0771%	Acinetobacter_baumannii	80.5039	IPM	OXA-23(4.9137);ADC-30-like(0.7888);	5.70254	R	R	Yes
			Guangdong Provincial People's Hospital	57145570	893922	1.56429				CAZ	OXA-23(2.2729);ADC-30(5.9754);	8.24833	R	R	Yes
			Guangdong Provincial People's Hospital	57145570	893922	1.56429				CPM	OXA-23(3.6236);ADC-30(4.9854);	8.60899	R	R	Yes
			Guangdong Provincial People's Hospital	57145570	893922	1.56429				CIP	AB_parC:251(C->T)(1.9957);AB_gyrA:242(C->T)(7.9069);	9.9026	R	R	Yes
220	MBX26270	Balf	Guangdong Provincial People's Hospital	20528753	3254869	15.8552	Acinetobacter baumannii 52938,62.682743% Corynebacterium striatum 31109,54.267772% Klebsiella pneumoniae 442,1.234443% Enterococcus faecium 31,0.075641% Rhodococcus erythropolis 26,0.028188%	Acinetobacter_baumannii	62.6827	IPM	OXA-23(4.9137);ADC-30-like(0.7888);	5.70254	R	R	Yes
			Guangdong Provincial People's Hospital	20528753	3254869	15.8552				CAZ	OXA-23(2.2729);ADC-73(5.5524);	7.8253	R	R	Yes
			Guangdong Provincial People's Hospital	20528753	3254869	15.8552				CPM	OXA-23(3.6236);ADC-73(2.3000);	5.92362	R	R	Yes
			Guangdong Provincial People's Hospital	20528753	3254869	15.8552				CIP	AB_parC:251(C->T)(1.9957);AB_gyrA:242(C->T)(7.9069);	9.9026	R	R	Yes
Note: R, resistant; I, intermediate; S, susceptible. "/", not predicted or detected.

## Sheet: Supplementary Table 9
Supplementary Table 9. Turn-around time of phenotypic AST and mNGS-AST.
Sample_id	Sample_type	Turn-around time of phenotypic AST (h)	Turn-around time of mNGS-AST (h)
00447	Sputum	64	19
00448	Ascites	74	18
00449	Sputum	41	18
00450	Sputum	41	18
00452	Sputum	67	20.5
00453	Sputum	49	20.5
00454	Balf	95	18
00456	Balf	42	18
00457	Throat_swab	92	19
01626	Balf	67	21
04080	Balf	64	19
04101	Sputum	47	18
04103	Sputum	72	19.5
04508	Sputum	74	19.5
04510	Sputum	98	18
04883	Balf	57	21
05044	Balf	50	21
07275	Balf	50	18
08712	Sputum	60	20
10539	Sputum	64	18
12498	Balf	66	19
13573	Balf	66	21
14004	Sputum	65	19
16318	Balf	62	19
19422	Balf	66	19
21166	Balf	46	18
21415	Balf	62	18
22602	Balf	46	18
23502	Balf	63	18
28657	Balf	61	20
32349	Balf	60	18
32382	Balf	67	18
32387	Balf	113	18
34497	Sputum	60	19
34498	Sputum	67	18
34499	Sputum	29	18
34545	Sputum	43	18
34546	Sputum	73	18
34547	Sputum	63	18
34548	Sputum	36	18
34912	Sputum	51	18
34918	Sputum	66	18
34919	Sputum	50	18
34920	Balf	50	18
34921	Sputum	50	18
34922	Sputum	50	19.5
34935	Balf	106	18
34936	Sputum	83	20.5
34942	Sputum	49	20.5
34944	Sputum	46	20.5
34961	Ascites	50	18
34964	Sputum	50	21
34965	Sputum	50	21
35014	Fiberoptic_bronchoscope_flushing_fluid	59	19
36851	Fiberoptic_bronchoscope_flushing_fluid	62	19
43830	Balf	64	21
43836	Balf	59	21
43849	Balf	66	21
43905	Balf	64	19
43906	Balf	59	19
43908	Balf	67	19
43909	Balf	68	19
43913	Balf	96	20
43917	Balf	94	20
43919	Balf	73	20
43921	Balf	96	19
43923	Balf	68	19
43924	Balf	67	19
43928	Balf	60	19
43938	Balf	61	19
43939	Balf	61	19
43945	Balf	66	19
43946	Balf	61	19
43947	Balf	65	19
43951	Balf	64	19
43959	Balf	59	19
45335	Balf	63	18
45749	Balf	63	19
45971	Balf	67	20
45974	Balf	59	19
50485	Pleural_effusion	59	19
50994	Balf	65	19
50997	Balf	60	19
55272	Balf	59	18
57222	Wound_secretion	64	18
57224	CSF	64	18
57235	Sputum	68	18
57712	Balf	66	21
57910	Sputum	43	18
57959	Balf	67	19
57963	Balf	67	19
57967	Balf	67	19
57970	Balf	63	19
57971	Balf	60	19
57972	Balf	61	19
57973	Balf	66	19
57975	Balf	63	19
57986	Balf	68	19
58304	Sputum	100	21
58325	Balf	44	18
59698	Sputum	60	20
62323	Sputum	41	19
65952	Balf	66	18
65957	Balf	66	18
65970	Balf	62	18
65991	Balf	60	18
68052	Balf	120	20
68499	Peritoneal_drainage_fluid	64	20
69422	Sputum	36	19
72338	Wound_swab	64	18
72704	Sputum	60	19
73115	Sputum	48	19
77522	Sputum	67	19
78123	Sputum	50	19
78124	Balf	68	18
78125	Balf	63	18
78126	Sputum	98	19
78127	Sputum	45	19
78128	Blood	66	20.5
78129	Drainage	108	19
81667	CSF	67	20
9057K	Pus	64	19
S2035	Blood	43	18
73032	Ascites	54	19
87229	Sputum	50.5	19
90263	Sputum	63	18
94478	Balf	62	19
95791	Sputum	49.5	19
12469	Sputum	70	19
13722	Sputum	46	19
18950	Sputum	65	19
89442	Balf	65.5	20
92663	Sputum	49	20
88109	Sputum	43	19
12694	Sputum	50.5	18
61257	Sputum	49	19
96124	Sputum	75	19
62895	Sputum	51	19
00549	Sputum	65	19
87497	Balf	81	19
42719	Sputum	50	19
04636	Sputum	63	19
53683	Sputum	46	20
73958	Balf	79	20
86631	Balf	54	20
87278	Sputum	70	19
78412	Balf	54	19
27318	Balf	77	19
47633	Sputum	39	19
67780	Balf	46	19
74336	Balf	67	19
73454	Sputum	62	19
76916	Balf	72	19
51954	Sputum	61	19
57003	Balf	77	19
53255	Sputum	53	19
56095	Balf	64	19
78722	Sputum	51	19
16566	Balf	77	20
40019	Balf	53	20
65221	Balf	59	20
73462	Balf	81	29
37841	Balf	47	20
71293	Balf	69	20
93744	Sputum	63	20
51240	Balf	47	19
71446	Balf	75	19
25020	Sputum	41.5	19
61014	Balf	55	19
22366	Sputum	66.5	19
54337	Balf	65.5	18.5
26491	Balf	76	18.5
34498	Balf	79	19
12220	Balf	44	19
13375	Balf	67	19
58123	Balf	64	19
58350	Balf	67	19
99710	Sputum	61	19
27961	Balf	49	19
30074	Balf	62	19
54577	Sputum	98.5	20
42774	Sputum	48	19
62107	Balf	64	19
21682	Sputum	55	19
18495	Balf	72	20
26395	Sputum	54	19
90862	Balf	73	19
66681	Balf	43	19
72031	Balf	74	19
72187	Sputum	59	19
72201	Balf	65	19
80900	Sputum	60	19
81627	Sputum	63	19
81651	Balf	58	19
01528	Balf	81	19
23808	Balf	62	19
34926	Balf	74	19
39501	Balf	56	19
39601	Balf	65	18
36914	Balf	50	18
36930	Balf	74	18
37426	Sputum	47	18
37488	Sputum	73	18
40335	Balf	52	19
43323	Balf	72	19
43329	Sputum	43	19
43341	Balf	80	19
63956	Sputum	56	19
67664	Balf	67	19
70213	Sputum	47	19
70214	Sputum	77	19
72571	Balf	47	20
81190	Balf	66	20
81927	Balf	54	20
84112	Balf	67	19
91366	Balf	46	19
56938	Balf	68	19
57892	Sputum	62	19
58106	Sputum	81	19
65120	Sputum	51	19
67036	CSF	66	19
70356	CSF	48	19
76491	Sputum	63	20
76536	Sputum	51	19
77990	Sputum	82	19
78333	Sputum	51	19
85815	Sputum	79	19
87070	Sputum	62	18
89137	Sputum	68	18
26270	Balf	57	19
834926	Balf	80	19
835014	Balf	63	19
M35883	Balf	50	19
03D1503B	Blood	51	20
002545	Balf	70	19
007194	Balf	89	18
007205	Balf	77	19
007211	Balf	54.5	19
007016	Balf	77	19
009863	Balf	71	18
009874	Balf	74	18
002521	Balf	54	18
03D1520L	Balf	57	19
836851	Balf	72	19
836852	Blood	58.5	19
007145	Balf	76	19
03D1668L	Balf	70	19
03D1569T	Sputum	54	18
03D1718B	Blood	83	19
514300	Balf	73	19
007229	Balf	47	19
007268	Balf	48	19
009849	Balf	49	20
009864	Balf	72	19
935782	Balf	64	19
021927	Balf	78.5	19
021988	Balf	61	18
836867	Balf	55	20
020420	Balf	61	20
017444	Balf	75	19
007086	Balf	69.5	19
009820	Sputum	68	19
007067	Balf	68	19
017253	Balf	54	18
021987	Sputum	57	18
834994	Balf	48	18
835026	Balf	67	19
934324	Balf	82	19
935845	Balf	71	19
006663	Sputum	63	20
B90956	Balf	67	18
007136	Balf	78	18
007042	Balf	67	19
021903	Balf	76	19
020422	Balf	78	20
021970	Balf	73	19
B69367	Balf	81	18
020402	Sputum	84	19
007282	Balf	49	20
017449	Sputum	73	20
Average		63.3	19

## Sheet: Supplementary Table 10
Supplementary Table 10. mNGS, mNGS-AST prediction and cultured A. baumannii information in prospective samples.
Patient ID	Sample ID	Sample type	mNGS (pathogen (reads))	Predicting A.baumannii resistance				Culture							Antibacterial profiles of A.baumannii according to culture-based AST
				imipenem	ceftazidime	cefepime	ciprofloxacin		Ceftazidime	Cefepime	Imipenem	Ciprofloxacin	Tigecycline	Polymyxin B	Ampicillin sulbactam	Cefoperazone sulbactam	Piperacillin tazobactam	Piperacillin	Ceftriaxone	Meropenem	Gentamicin	Amikacin	Tobramycin	Levofloxacin	Trimethoprim sulphamethoxazole
1	834926	Balf	A. baumannii (2377444), S. pneumoniae (15), CMV (14713)	R	R	R	R	A. baumannii	R	R	R	R	S	S	R	R	R	R	R	R	R	R	R	R	R
2	835014	Balf	A. baumannii (182567), S. aureus (4474), E. fergusonii (5)	R	R	R	R	A. baumannii	R	R	R	R	S	S	R	R	R	R	R	R	R	R	R	R	R
3	M35883	Balf	A. baumannii (98101), E. coli (58143), S. angina (3), S. aureus (34), C. albicans (95)	R	R	R	R	A. baumannii, E. coli	R	R	R	R	S	S	R	R	R	R	R	R	R	R	R	R	R
4	03D1503B	Blood	A. baumannii (749)	R	R	R	/	A. baumannii	R	R	R	R	S	S	R	R	R	R	R	R	R	R	R	R	S
5	002545	Balf	A. baumannii (1539), H. influenzae (99), HSV1 (713)	R	R	R	/	A. baumannii	R	R	R	R	S	S	R	I	R	R	R	R	R	R	R	R	R
6	007194	Balf	A. baumannii (202170), K. pneumoniae (24574), S. aureus (2595), Human betaherpesvirus 7 (74), EBV (11)	R	R	R	R	A. baumannii	R	R	R	R	S	S	R	R	R	R	R	R	R	R	R	R	R
7	007205	Balf	A. baumannii (1256), S. pneumoniae (11), HSV1 (25260)	R	R	R	/	A. baumannii	R	R	R	R	S	S	R	R	R	R	R	R	R	R	R	R	R
8	007211	Balf	A. baumannii (309448), P. aeruginosa (70278)	R	R	R	R	A. baumannii	R	R	R	R	S	S	R	R	R	R	R	R	R	R	R	R	S
9	007016	Balf	A. baumannii (2879363), E. cloacae complex (77423), S. constellatus (200), K. pneumoniae (986), K. variicola (264), HSV1 (348368), Human betaherpesvirus 7 (998)	R	R	R	R	A. baumannii	R	R	R	R	S	S	R	R	R	R	R	R	R	R	R	R	S
10	009863	Balf	A. baumannii (66556), K. pneumoniae (137), E. meningoseptica (102), EBV (492), CMV (18)	R	R	R	R	A. baumannii	R	R	R	R	S	S	R	R	R	R	R	R	R	R	R	R	R
11	009874	Balf	A. baumannii (3530530), Torque teno virus 24 (6), HSV1 (6)	R	R	R	R	A. baumannii	R	R	R	R	S	S	R	R	R	R	R	R	R	R	R	R	S
12	002521	Balf	A. baumannii (2607951), A. elizabeth (36210), Aspergillus fumigatus (15), C. albicans (9277)	R	R	R	R	A. baumannii , C. albicans	R	R	R	R	S	S	R	R	R	R	R	R	R	R	R	R	R
12	03D1520L	Balf	P. aeruginosa (139526), C. striatum (8266), A. baumannii (7831), S. maltophilia (413), K. pneumoniae (289186), CMV (117)	R	R	R	/	A. baumannii	R	R	R	R	S	S	R	R	R	R	R	R	R	R	R	R	R
13	836851	Balf	A. baumannii (2730766), A. fumigatus (16), HSV1 (89), CMV (60)	R	R	R	R	A. baumannii	R	R	R	R	S	S	R	R	R	R	R	R	R	R	R	R	R
13	836852	Blood	A. baumannii (185), CMV (815), Hepatitis B virus (8)	/	/	/	/	Negative	/	/	/	/	/	/	/	/	/	/	/	/	/	/	/	/	/
14	007145	Balf	A. baumannii (3325522)	R	R	R	R	A. baumannii	R	R	R	R	S	S	R	I	R	R	R	R	R	R	R	R	R
14	03D1668L	Balf	A. baumannii (116), CMV (68)	/	/	/	/	A. baumannii	R	R	R	R	S	S	R	I	R	R	R	R	R	R	R	R	R
15	03D1569T	Sputum	A. baumannii (86075), Human betaherpesvirus 7 (244)	S	S	S	/	A. baumannii	S	S	S	S	S	S	S	S	S	S	S	S	S	S	S	S	S
16	03D1718B	Blood	A. baumannii (2058), K. pneumoniae (101)	/	/	/	/	A. baumannii	R	R	R	R	S	S	R	R	R	R	R	R	R	R	R	R	S
17	514300	Balf	S. aureus (12373), A. baumannii (363)	/	/	/	/	A. baumannii	R	R	R	R	I	S	R	R	R	R	R	R	R	R	R	R	R
18	007229	Balf	A. baumannii (2651), A. fumigatus (206481)	/	/	/	/	A. baumannii	S	S	S	S	S	S	S	S	S	S	S	S	S	S	S	S	S
19	007268	Balf	A. fumigatus (30245), A. baumannii (1832), P. aeruginosa (430), A. flavus (1066), EBV (5414)	/	/	/	/	A. baumannii	S	S	S	S	/	/	S	S	S	S	I	S	S	S	S	S	R
20	009849	Balf	A. baumannii (286), HSV1 (177555)	/	/	/	/	A. baumannii	R	R	R	R	S	S	R	R	R	R	R	R	R	R	R	R	S
21	009864	Balf	A. baumannii (5329), C. albicans (2685), HSV1 (86 )	/	/	/	/	A. baumannii	S	S	S	S	S	S	S	S	S	S	I	S	S	S	S	S	R
22	935782	Balf	P. aeruginosa (4855163), S. maltophilia (6451623), A. baumannii (555544), A. xyloseoxidizing (480482), A. umigatus (54)	R	R	R	R	P. aeruginosa	/	/	/	/	/	/	/	/	/	/	/	/	/	/	/	/	/
23	021927	Balf	P. aeruginosa (2445738), S. maltophilia (1808233), A. baumannii (9506), C. albicans (42061), Human betaherpesvirus 7 (33), Human betaherpesvirus6B (21), Torque teno virus16 (32)	/	R	R	/	S. maltophilia, P. aeruginosa	/	/	/	/	/	/	/	/	/	/	/	/	/	/	/	/	/
24	021988	Balf	S. maltophilia (58264), A. nosocomialis (13493), A. baumannii (701), Torque teno virus 2 (14)	/	R	R	/	S. maltophilia	/	/	/	/	/	/	/	/	/	/	/	/	/	/	/	/	/
25	836867	Balf	A. baumannii (96), M. neoaurum (4), HSV1 (14830)	R	R	R	/	Negative	/	/	/	/	/	/	/	/	/	/	/	/	/	/	/	/	/
26	020420	Balf	A. baumannii (1536)	R	R	R	/	Negative	/	/	/	/	/	/	/	/	/	/	/	/	/	/	/	/	/
27	017444	Balf	K. pneumoniae (158129), A. baumannii (80714), E. coli (30512), S. aureus (2761), C. albicans (160950), C. tropical (116189), HSV1 (87082), EBV (921)	S	S	S	R	K. pneumonia, C. albicans, C. tropical	/	/	/	/	/	/	/	/	/	/	/	/	/	/	/	/	/
28	007086	Balf	S. aureus (1185100), S. maltophilia (1300309), A. baumannii (458219), EBV (5239)	S	S	S	S	S. aureus	/	/	/	/	/	/	/	/	/	/	/	/	/	/	/	/	/
29	009820	Sputum	A. baumannii (28976), S. constellatus (6798), K. variicola (1311), EBV (1578), Torque teno virus 11 (23), Betapapillomavirus2 (40)	S	S	S	/	Negative	/	/	/	/	/	/	/	/	/	/	/	/	/	/	/	/	/
30	007067	Balf	K. pneumoniae (75905), S. maltophilia (142327), A. baumannii (44038), C. tropical (2092), Torque teno virus 29 (14)	S	S	S	S	Negative	/	/	/	/	/	/	/	/	/	/	/	/	/	/	/	/	/
31	017253	Balf	A. baumannii (33946), S. aureus (5163), B. contaminans (83)	S	S	S	/	K. pneumoniae	/	/	/	/	/	/	/	/	/	/	/	/	/	/	/	/	/
31	021987	Sputum	H. influenzae (583), A. baumannii (259), K. pneumoniae (39), Torque teno virus 22 (7)	/	/	/	/	K. pneumoniae, C. glabrata	/	/	/	/	/	/	/	/	/	/	/	/	/	/	/	/	/
32	834994	Balf	K. pneumoniae (74775), P. aeruginosa (76513), S. aureus (5103), A. baumannii (2852), EBV (3910), CMV (1376)	/	/	/	/	P. aeruginosa	/	/	/	/	/	/	/	/	/	/	/	/	/	/	/	/	/
33	835026	Balf	M. catarrhalis (1295106), S. aureus (159109), K. pneumoniae (51636), A. baumannii (11489), CMV (17589)	/	/	/	/	S. aureus	/	/	/	/	/	/	/	/	/	/	/	/	/	/	/	/	/
34	934324	Balf	A. fumigatus (671009), S. aureus (13390), S. maltophilia (23657), A. baumannii (2068)	/	/	/	/	S. maltophilia, C. albicans	/	/	/	/	/	/	/	/	/	/	/	/	/	/	/	/	/
35	935845	Balf	S. aureus (614699), S. maltophilia (514814), S. constellatus (8876), O. urethralis (13866), A. baunannii/calcoaceticus complex (818), K. pneumoniae (23), Human betaherpesvirus 7 (492)	/	/	/	/	S. maltophilia, S. aureus	/	/	/	/	/	/	/	/	/	/	/	/	/	/	/	/	/
36	006663	Sputum	A. Hospital (1834273), K. pneumoniae (1371055), K. quasipneumoniae (393074), A. baumannii (101933), Human mastadenovirus C (13934), Torque teno virus 21 (71)	/	/	/	/	K. pneumoniae	/	/	/	/	/	/	/	/	/	/	/	/	/	/	/	/	/
37	B90956	Balf	S. maltophilia (41105), P. aeruginosa (1375), S. aureus (1382), A. baumannii (427), B. polyphaga (27440), Torque teno virus 29 (425)	/	/	/	/	C. tropicalis	/	/	/	/	/	/	/	/	/	/	/	/	/	/	/	/	/
38	007136	Balf	Enterobacter cloacae complex (714916), K. variicola (704354), K. pneumoniae (27855), A. baumannii (12868), S. marcescens (4984), P. mirabilis (516), CMV (1907), Torque teno virus 24 (65), Human betaherpesvirus 7 (55), HSV1 (29)	/	/	/	/	C. albicans	/	/	/	/	/	/	/	/	/	/	/	/	/	/	/	/	/
39	007042	Balf	A. baumannii (372), T. whipplei (8), HSV1 (245), Human betaherpesvirus 7 (195), EBV (11)	/	/	/	/	H. influenzae	/	/	/	/	/	/	/	/	/	/	/	/	/	/	/	/	/
40	021903	Balf	S. aureus (635), A. baumannii (302), R. mannitolilytica (153), K. pneumoniae (66), E. anophelis (9), C. tropical (7303), C. albicans (3195)	/	/	/	/	R. mannitolilytica	/	/	/	/	/	/	/	/	/	/	/	/	/	/	/	/	/
41	020422	Balf	P. aeruginosa (10006028), A. nosocomialis (7945), A. baumannii (537), E. coli (35), Torque teno virus 29 (94)	/	/	/	/	P. aeruginosa, E. cloacae	/	/	/	/	/	/	/	/	/	/	/	/	/	/	/	/	/
42	021970	Balf	P. aeruginosa (7592), S. marcescens (4529), A. baumannii (234), CMV (86), HSV1 (50), Torque teno virus 22 (29)	/	/	/	/	P. aeruginosa, S. marcescens	/	/	/	/	/	/	/	/	/	/	/	/	/	/	/	/	/
43	B69367	Balf	S. maltophilia (3354), A. baumannii (1909), K. pneumoniae (709)	/	/	/	/	Negative	/	/	/	/	/	/	/	/	/	/	/	/	/	/	/	/	/
44	020402	Sputum	A. baumannii (741), H. influenzae (475), Human betaherpesvirus 7 (171)	/	/	/	/	Negative	/	/	/	/	/	/	/	/	/	/	/	/	/	/	/	/	/
45	007282	Balf	K. pneumoniae (747680), S. maltophilia (1137321 ), P. aeruginosa (15287), A. baumannii (2106 ), S. aureus (661), Torque teno virus 28 (63), Hepatitis B virus (79), CMV (27), Human betaherpesvirus 6B (5)	/	/	/	/	Negative	/	/	/	/	/	/	/	/	/	/	/	/	/	/	/	/	/
46	017449	Sputum	S. aureus (9300), A. baumannii (110), Human betaherpesvirus 7 (60)	/	/	/	/	Negative	/	/	/	/	/	/	/	/	/	/	/	/	/	/	/	/	/
Note: R, resistant; I, intermediate; S, susceptible. "/", not predicted or detected.
